# Supplementary material for: Regulatory mechanisms of autophagy on DHA and carotenoid accumulation in Crypthecodinium sp. SUN
Source: Biotechnol Biofuels Bioprod. 2024 Apr 2;17:50. doi: 10.1186/s13068-024-02493-6 (PMC10985998; doi:10.1186/s13068-024-02493-6)
Supplement: Supplementary file 1 — Additional file 1: Table S1. The RNA-seq data of the genes involved in the selected biological pathways. After KEGG enrichment analysis of the significant differential genes between 3-MA and control groups, several pathways including autophagy signaling pathway, starch and lipid metabolism, glycolysis, pentose phosphate pathway, TCA cycle, MEP, MVA, and carotenoid biosynthesis pathways were focused. Details about genes information and expression levels were listed in the table. [file 13068_2024_2493_MOESM1_ESM.xls]

## Sheet: Autophagy
Table S1. The RNA-seq data of the genes involved in selected biological pathways.				TPM
gene_id	gene name	abbreviation	log2fc	3-MA_tpm	Control_tpm	pvalue	padjust	significant	regulate
Autophagy signaling pathway
CRYCO00024822	Adenosine 18‘-monophosphate (AMP)-activated protein kinase	AMPK	-0.310823	97.52	115.493	0.26053	0.999863	no	down
CRYCO0005464	Adenosine 20‘-monophosphate (AMP)-activated protein kinase	AMPK	-0.0169658	71.23	63.68	0.922268	0.999863	no	down
CRYCO00056513	Adenosine 28‘-monophosphate (AMP)-activated protein kinase	AMPK	-0.246042	10.9633	11.6533	0.625531	0.999863	no	down
CRYCO00056514	Adenosine 6‘-monophosphate (AMP)-activated protein kinase	AMPK	-0.148191	6.90333	7.28	0.498578	0.999863	no	down
CRYCO00050174	Adenosine 25‘-monophosphate (AMP)-activated protein kinase	AMPK	-0.0537702	6.02667	6.44	0.885057	0.999863	no	down
CRYCO00069911	Adenosine 16‘-monophosphate (AMP)-activated protein kinase	AMPK	-0.144532	4.59667	4.86	0.551941	0.999863	no	down
CRYCO00085210	Adenosine 21‘-monophosphate (AMP)-activated protein kinase	AMPK	-0.200412	4.13	4.56	0.548053	0.999863	no	down
CRYCO00064577	Adenosine 17‘-monophosphate (AMP)-activated protein kinase	AMPK	-0.198856	2.97	3.32333	0.664313	0.999863	no	down
CRYCO00058651	Adenosine 26‘-monophosphate (AMP)-activated protein kinase	AMPK	-0.145361	2.32333	2.57	0.771723	0.999863	no	down
CRYCO0002512	Adenosine 7‘-monophosphate (AMP)-activated protein kinase	AMPK	-0.0452697	2.06667	2.67667	0.860823	0.999863	no	down
CRYCO00021028	Adenosine 12‘-monophosphate (AMP)-activated protein kinase	AMPK	-0.150401	2.01333	2.22	0.775819	0.999863	no	down
CRYCO00010734	Adenosine 15‘-monophosphate (AMP)-activated protein kinase	AMPK	-0.0549167	1.77	1.87667	0.946333	1	no	down
CRYCO00074708	Adenosine 10‘-monophosphate (AMP)-activated protein kinase	AMPK	-0.0445491	1.54667	1.58667	0.928714	0.999863	no	down
CRYCO00067607	Adenosine 24‘-monophosphate (AMP)-activated protein kinase	AMPK	-0.283163	1.47333	1.67667	0.3508	0.999863	no	down
CRYCO00072914	Adenosine 14‘-monophosphate (AMP)-activated protein kinase	AMPK	-0.344022	1.35333	1.70667	0.591069	0.999863	no	down
CRYCO00061933	Adenosine 13‘-monophosphate (AMP)-activated protein kinase	AMPK	0.441246	4.36	2.91333	0.30898	0.999863	no	up
CRYCO00010902	Adenosine 27‘-monophosphate (AMP)-activated protein kinase	AMPK	0.317794	6.64667	5.21667	0.288328	0.999863	no	up
CRYCO00010702	Adenosine 22‘-monophosphate (AMP)-activated protein kinase	AMPK	0.809532	1.87	1.03667	0.209931	1	no	up
CRYCO00061287	Adenosine 23‘-monophosphate (AMP)-activated protein kinase	AMPK	0.353318	2.45333	1.88333	0.471174	0.999863	no	up
CRYCO00056661	Adenosine 8‘-monophosphate (AMP)-activated protein kinase	AMPK	0.473976	2.41333	1.7	0.142192	0.999863	no	up
CRYCO00056661	Adenosine 9‘-monophosphate (AMP)-activated protein kinase	AMPK	0.473976	2.41333	1.7	0.142192	0.999863	no	up
CRYCO00069307	Adenosine 11‘-monophosphate (AMP)-activated protein kinase	AMPK	0.346167	4.02333	1.85333	0.292502	0.999863	no	up
CRYCO00016714	Adenosine 5‘-monophosphate (AMP)-activated protein kinase	AMPK	0.622353	3.91	2.49667	0.179382	1	no	up
CRYCO00035308	Adenosine 19‘-monophosphate (AMP)-activated protein kinase	AMPK	0.231049	1.79	1.48	0.437194	0.999863	no	up
CRYCO00066750	phosphoinositide3-kinase ClassⅠ	PI3K Ⅰ	-0.275674	6.68333	7.28	0.536027	0.999863	no	down
CRYCO00029395	phosphoinositide3-kinase ClassⅠ	PI3K Ⅰ	-0.470677	0.41	0.566667	0.61777	1	no	down
CRYCO00020142	Protein Kinase B	AKT/PKB	-0.20519	70.92	79.2167	0.274116	0.999863	no	down
CRYCO00013770	Protein Kinase B	AKT/PKB	-0.158339	28.1	30.5967	0.36429	0.999863	no	down
CRYCO00021676	Protein Kinase B	AKT/PKB	-0.195682	19.67	21.6567	0.462091	0.999863	no	down
CRYCO00078594	Protein Kinase B	AKT/PKB	-0.531942	11.24	15.0167	0.027168	0.90778	no	down
CRYCO0006344	Protein Kinase B	AKT/PKB	-0.0784231	3.54	3.55333	0.86292	0.999863	no	down
CRYCO00016246	Protein Kinase B	AKT/PKB	-0.497234	2.25	3.95667	0.290109	0.999863	no	down
CRYCO0004295	Protein Kinase B	AKT/PKB	-0.154307	1.93667	2.17333	0.787056	0.999863	no	down
CRYCO00083385	Protein Kinase B	AKT/PKB	-0.0368696	1.9	1.91	0.92545	0.999863	no	down
CRYCO00062821	Protein Kinase B	AKT/PKB	-0.477877	1.76333	2.31	0.127583	0.999863	no	down
CRYCO00071354	Protein Kinase B	AKT/PKB	-0.24504	1.43667	1.85	0.590991	0.999863	no	down
CRYCO00016675	Protein Kinase B	AKT/PKB	-0.0415621	1.43333	1.44333	0.931536	0.999863	no	down
CRYCO00061537	Protein Kinase B	AKT/PKB	-0.119703	1.35	1.43333	0.807512	0.999863	no	down
CRYCO00059018	Protein Kinase B	AKT/PKB	-0.155279	1.07333	1.15	0.633407	0.999863	no	down
CRYCO00061351	Protein Kinase B	AKT/PKB	-0.212024	1.04333	1.2	0.775081	1	no	down
CRYCO00079099	Protein Kinase B	AKT/PKB	-0.417193	0.723333	0.97	0.493478	0.999863	no	down
CRYCO00013660	Protein Kinase B	AKT/PKB	-0.131739	0.693333	0.74	0.827845	1	no	down
CRYCO00049744	Protein Kinase B	AKT/PKB	-0.435908	0.09	0.126667	0.8054	1	no	down
CRYCO000352	Protein Kinase B	AKT/PKB	0.15298	6.9	6.34333	0.419315	0.999863	no	up
CRYCO00045247	Protein Kinase B	AKT/PKB	0.216823	4.55333	3.85	0.53868	0.999863	no	up
CRYCO0006341	Protein Kinase B	AKT/PKB	0.15529	3.17667	2.85667	0.748756	0.999863	no	up
CRYCO00081944	Protein Kinase B	AKT/PKB	1.75763	2.03667	0.573333	2.2705e-11	8.04602e-08	yes	up
CRYCO00028631	Protein Kinase B	AKT/PKB	0.00789222	1.95	1.71667	0.989672	0.999863	no	up
CRYCO00083384	Protein Kinase B	AKT/PKB	0.941049	1.59	0.763333	0.301206	1	no	up
CRYCO00011980	Protein Kinase B	AKT/PKB	0.142877	1.51667	1.35	0.757017	0.999863	no	up
CRYCO0007286	Protein Kinase B	AKT/PKB	0.570275	1.32333	0.91	0.57862	1	no	up
CRYCO0009501	Protein Kinase B	AKT/PKB	0.113974	1.17	1.08	0.787144	0.999863	no	up
CRYCO00072654	Protein Kinase B	AKT/PKB	0.278528	1.16	0.963333	0.755193	1	no	up
CRYCO00050650	Phosphoinositide3-kinase ClassⅡ	PI3K Ⅱ	0.00170543	1.31	1.25333	0.996687	1	no	up
CRYCO00050651	Phosphoinositide3-kinase ClassⅢ	PI3K Ⅲ (VPS34)	0.128497	0.91	0.863333	0.910061	1	no	up
CRYCO00071692	Phosphoinositide3-kinase ClassⅢ	PI3K Ⅲ (VPS34)	-0.300873	6.24	6.13	0.118823	0.999863	no	down
CRYCO00050652	Phosphoinositide3-kinase ClassⅢ	PI3K Ⅲ (VPS34)	0.0609357	1.77667	2.47333	0.841626	0.999863	no	up
CRYCO00020481	Phosphoinositide3-kinase ClassⅢ	PI3K Ⅲ (VPS34)	0.216706	3.5	2.82667	0.297062	0.999863	no	up
CRYCO00072068	Mitogen-activated protein kinase	MAPK(Erk)	-0.139497	20.6067	22.7833	0.738267	0.999863	no	down
CRYCO00072613	Mitogen-activated protein kinase	MAPK(Erk)	-0.00833581	19.96	24.8333	0.970026	0.999863	no	down
CRYCO00072069	Mitogen-activated protein kinase	MAPK(Erk)	-0.2217	18.7433	20.7333	0.201852	0.999863	no	down
CRYCO00058073	Mitogen-activated protein kinase	MAPK(Erk)	-0.341566	18.4767	20.6	0.102517	0.999863	no	down
CRYCO00070542	Mitogen-activated protein kinase	MAPK(Erk)	-0.768995	16.0167	25.3367	0.000126901	0.0317098	no	down
CRYCO00048055	Mitogen-activated protein kinase	MAPK(Erk)	-0.105638	11.6633	11.4167	0.729586	0.999863	no	down
CRYCO00075236	Mitogen-activated protein kinase	MAPK(Erk)	-1.52121	10.0033	21.6	0.0364243	1	no	down
CRYCO00075237	Mitogen-activated protein kinase	MAPK(Erk)	-0.37091	9.19333	11.46	0.0869403	0.999863	no	down
CRYCO00081935	Mitogen-activated protein kinase	MAPK(Erk)	-0.275328	0.546667	0.64	0.664831	1	no	down
CRYCO0008614	Mitogen-activated protein kinase	MAPK(Erk)	-0.628518	0.426667	0.66	0.532078	1	no	down
CRYCO00057624	Mitogen-activated protein kinase	MAPK(Erk)	-0.580691	0.393333	0.59	0.388119	1	no	down
CRYCO00058007	Mitogen-activated protein kinase	MAPK(Erk)	-0.0264504	6.44333	6.12333	0.908633	0.999863	no	down
CRYCO0008863	Mitogen-activated protein kinase	MAPK(Erk)	-0.184937	5.92667	6.44667	0.485414	0.999863	no	down
CRYCO0001547	Mitogen-activated protein kinase	MAPK(Erk)	-0.188495	5.62	6.45667	0.761839	0.999863	no	down
CRYCO00045650	Mitogen-activated protein kinase	MAPK(Erk)	-0.165661	4.52	4.95	0.635116	0.999863	no	down
CRYCO0008859	Mitogen-activated protein kinase	MAPK(Erk)	-0.177122	4.42667	4.85	0.518185	0.999863	no	down
CRYCO000299	Mitogen-activated protein kinase	MAPK(Erk)	-0.0703565	4.09	4.12	0.782119	0.999863	no	down
CRYCO00074324	Mitogen-activated protein kinase	MAPK(Erk)	-0.137528	3.8	4.19667	0.805869	0.999863	no	down
CRYCO00049235	Mitogen-activated protein kinase	MAPK(Erk)	-0.684235	2.99667	5.00333	0.366061	1	no	down
CRYCO00029989	Mitogen-activated protein kinase	MAPK(Erk)	-0.349101	2.96667	3.69333	0.324584	0.999863	no	down
CRYCO0008860	Mitogen-activated protein kinase	MAPK(Erk)	-0.136326	2.93667	3.17	0.837107	0.999863	no	down
CRYCO00083496	Mitogen-activated protein kinase	MAPK(Erk)	-0.122397	2.15667	2.37	0.853476	0.999863	no	down
CRYCO00045651	Mitogen-activated protein kinase	MAPK(Erk)	-0.321353	0.816667	1.03	0.752699	1	no	down
CRYCO00034735	Mitogen-activated protein kinase	MAPK(Erk)	0.564377	12.5	8.33333	0.0625072	0.999863	no	up
CRYCO00054822	Mitogen-activated protein kinase	MAPK(Erk)	0.0810763	16.4633	14.4267	0.628413	0.999863	no	up
CRYCO00034736	Mitogen-activated protein kinase	MAPK(Erk)	0.140645	8.22667	7.41333	0.733574	0.999863	no	up
CRYCO00030918	Mitogen-activated protein kinase	MAPK(Erk)	0.0205012	5.31333	5.29	0.966568	0.999863	no	up
CRYCO00033894	Mitogen-activated protein kinase	MAPK(Erk)	0.247439	4.75667	4.18	0.80639	1	no	up
CRYCO00080026	Mitogen-activated protein kinase	MAPK(Erk)	0.416772	3.44333	2.73	0.620322	1	no	up
CRYCO00044515	Mitogen-activated protein kinase	MAPK(Erk)	0.154533	3.08	2.01333	0.762369	1	no	up
CRYCO00044558	Mitogen-activated protein kinase	MAPK(Erk)	0.063116	2.34	2.15333	0.807925	0.999863	no	up
CRYCO00054823	Mitogen-activated protein kinase	MAPK(Erk)	0.263025	4.54667	3.36333	0.665407	0.999863	no	up
CRYCO00067474	Mitogen-activated protein kinase	MAPK(Erk)	0.152596	7.41667	6.12667	0.57621	0.999863	no	up
CRYCO00080027	Mitogen-activated protein kinase	MAPK(Erk)	0.159363	6.65	6.03333	0.750079	0.999863	no	up
CRYCO00043310	Mitogen-activated protein kinase	MAPK(Erk)	0.182913	0.663333	0.58	0.804897	0.999863	no	up
CRYCO00046241	regulatory associated protein of mTOR	RAPTOR	0.69402	0.563333	0.35	0.602899	1	no	up
CRYCO00046242	regulatory associated protein of mTOR	RAPTOR	0.238515	0.853333	0.743333	0.788862	1	no	up
CRYCO00046240	regulatory associated protein of mTOR	RAPTOR	0.514792	1	0.67	0.322311	1	no	up
CRYCO00054646	serine/threonine-protein kinase mTOR	mTOR	-0.065238	0.286667	0.273333	0.950056	1	no	down
CRYCO00054645	serine/threonine-protein kinase mTOR	mTOR	-0.50209	0.286667	0.396667	0.489563	1	no	down
CRYCO00054643	serine/threonine-protein kinase mTOR	mTOR	0.244644	0.406667	0.326667	0.743142	1	no	up
Autophagy relted proteins
CRYCO00072874	serine/threonine-protein kinase ULK1	ULK1	-0.343774	1.67667	2.06333	0.544681	1	no	down
CRYCO00016678	serine/threonine-protein kinase ULK1	ULK1	0.148948	50.2333	43.5067	0.48828	0.999863	no	up
CRYCO00023438	serine/threonine-protein kinase ULK1	ULK1	0.0722173	1.44667	1.32667	0.841026	0.999863	no	up
CRYCO00049166	serine/threonine-protein kinase ULK2	ULK2	-0.0914908	4.78333	4.87	0.711161	0.999863	no	down
CRYCO00050809	serine/threonine-protein kinase ULK2	ULK2	-0.15634	1.64333	1.80667	0.735449	0.999863	no	down
CRYCO00028928	serine/threonine-protein kinase ULK2	ULK2	0.30883	1.09667	0.856667	0.649552	1	no	up
CRYCO00067957	serine/threonine-protein kinase ULK2	ULK2	0.651053	3.85	2.4	0.0683176	0.999863	no	up
CRYCO00016678	serine/threonine-protein kinase ULK2	ULK2	0.148948	50.2333	43.5067	0.48828	0.999863	no	up
CRYCO00036789	serine/threonine-protein kinase ULK2	ULK2	0.112281	4.25	3.73667	0.612685	0.999863	no	up
CRYCO00050469	serine/threonine-protein kinase ULK2	ULK2	0.688263	3.98	2.34667	0.037657	0.999863	no	up
CRYCO00078054	Autophagy related protein 14	ATG14	-0.151987	13.9833	13.2967	0.469441	0.999863	no	down
CRYCO00043867	Autophagy related protein 14	ATG14	-0.760545	4.1	6.19	0.108789	0.999863	no	down
CRYCO00012484	Autophagy related protein 16	ATG16	-0.373423	20.2867	21.93	0.0729829	0.999863	no	down
CRYCO00066606	Autophagy related protein 16	ATG16	-0.106834	19.4933	19.2567	0.682359	0.999863	no	down
CRYCO00043933	Autophagy related protein 16	ATG16	-0.204766	18.8433	19.8833	0.557696	0.999863	no	down
CRYCO00061414	Autophagy related protein 16	ATG16	-0.0578021	9.02	8.72667	0.785084	0.999863	no	down
CRYCO00052353	Autophagy related protein 16	ATG16	-0.131746	6.55333	6.65333	0.620069	0.999863	no	down
CRYCO00037821	Autophagy related protein 16	ATG16	-0.679367	1.77333	2.67	0.075972	0.999863	no	down
CRYCO00048918	Autophagy related protein 16	ATG16	-0.707363	0.893333	1.40667	0.171811	1	no	down
CRYCO00076730	Autophagy related protein 16	ATG16	0.0119547	23.18	19.96	0.977446	0.999863	no	up
CRYCO00036426	Autophagy related protein 16	ATG16	-0.261994	21.0567	24.5767	0.32083	0.999863	no	down
CRYCO00044373	Autophagy related protein 16	ATG16	0.275159	3.76667	2.88333	0.337916	0.999863	no	up
CRYCO00012136	Autophagy related protein 16	ATG16	0.050012	1.18667	0.993333	0.919376	0.999863	no	up
CRYCO00010143	Autophagy related protein 16	ATG16	0.124067	0.616667	0.543333	0.835973	1	no	up
CRYCO00062067	Autophagy related protein 5	ATG5	-0.623427	1.35	2.02	0.0632311	0.999863	no	down
CRYCO00056535	Autophagy related protein 7	ATG7	-0.644691	1.39	2.02333	0.164163	1	no	down
CRYCO00056536	Autophagy related protein 7	ATG7	-0.383401	2.01	2.46333	0.173797	0.999863	no	down
CRYCO00031383	Autophagy related protein 3	ATG3	-0.352435	24.3767	16.1967	0.113374	0.999863	no	down
CRYCO00028904	Autophagy related protein 8	ATG8	-0.25323	6.28667	6.90333	0.382015	0.999863	no	down
CRYCO00028906	Autophagy related protein 8	ATG8	-1.41744	15.8267	38.62	3.91035e-06	0.00205986	yes	down
CRYCO00012481	Autophagy related protein 8	ATG8	-0.0357552	3.39333	3.41	0.938213	0.999863	no	down
CRYCO00028900	Autophagy related protein 8	ATG8	-0.228947	0.466667	0.543333	0.773922	1	no	down
CRYCO00028905	Autophagy related protein 8	ATG8	-0.629737	45.8933	65.16	0.0158978	0.751165	no	down
CRYCO00028907	Autophagy related protein 8	ATG8	-0.303848	9.11333	10.6533	0.216253	0.999863	no	down
CRYCO00038728	Autophagy related protein 8	ATG8	-0.0402741	3.31	3.18333	0.892839	0.999863	no	down
CRYCO00028901	Autophagy related protein 8	ATG8	-0.92213	1.58333	2.83	0.000182062	0.0415026	no	down
CRYCO00028903	Autophagy related protein 8	ATG8	-1.06432	3.53	6.75333	0.00433968	0.381153	no	down
CRYCO00057312	Autophagy related protein 8	ATG8	-0.196624	22.84	25.9533	0.543851	0.999863	no	down
CRYCO00028899	Autophagy related protein 8	ATG8	-1.77032	8.12	26.14	2.08408e-11	8.04602e-08	yes	down
CRYCO00012629	Autophagy related protein 8	ATG8	0.0602231	6.87333	6.26	0.745502	0.999863	no	up
CRYCO00012630	Autophagy related protein 8	ATG8	-0.159905	7.09	7.61	0.389986	0.999863	no	down
CRYCO00025711	Autophagy related protein 101	ATG101	0.0388014	2.69	2.51	0.91353	0.999863	no	up
CRYCO00037176	Autophagy related protein 9	ATG9	-0.0100967	5.32	5.21333	0.961077	0.999863	no	down
CRYCO00037175	Autophagy related protein 9	ATG9	-0.16635	7.85667	7.81	0.723945	0.999863	no	down
CRYCO00014948	Autophagy related protein 9	ATG9	-0.316727	2.28	2.75333	0.372558	0.999863	no	down
CRYCO00053517	Autophagy related protein 9	ATG9	-0.649298	5.01333	7.42	0.0013682	0.190478	no	down
CRYCO00027993	Autophagy related protein 9	ATG9	-0.0158034	1.74	1.72	0.959791	0.999863	no	down
CRYCO00078879	Autophagy related protein 2	ATG2	-1.11986	0.216667	0.46	0.0838041	1	no	down
CRYCO00023189	Autophagy related protein 2	ATG2	-0.249057	23.36	26.8267	0.330307	0.999863	no	down
CRYCO00078867	Autophagy related protein 2	ATG2	-0.479963	1.03333	1.40667	0.237279	0.999863	no	down
CRYCO00014948	Autophagy related protein 18	ATG18	-0.316727	2.28	2.75333	0.372558	0.999863	no	down
CRYCO00053517	Autophagy related protein 18	ATG18	-0.649298	5.01333	7.42	0.0013682	0.190478	no	down
CRYCO00044236	Autophagy related protein 6	ATG6	0.140054	3.43	2.86667	0.714115	0.999863	no	up

## Sheet: Starch and lipid
				TPM
gene_id	gene name	abbreviation	log2fc	3-MA_tpm	Control_tpm	pvalue	padjust	significant	regulate
Glucose transport
CRYCO00021747	glucose transporter	GLUT	-0.330327	7.85667	9.49	0.409351	0.999863	no	down
CRYCO00064014	glucose transporter	GLUT	0.137245	9.05333	7.58333	0.782114	0.999863	no	up
CRYCO00064012	glucose transporter	GLUT	0.529779	4.29	2.86667	0.191357	0.999863	no	up
CRYCO00074897	glucose transporter	GLUT	0.714923	0.493333	0.293333	0.32161	1	no	up
Starch biosynthesis
CRYCO00053339	glucokinase	GK	-0.38207	106.123	124.28	0.176202	0.999863	no	down
CRYCO00059504	glucokinase	GK	0.131117	23.13	20.1433	0.412114	0.999863	no	up
CRYCO00074698	glucokinase	GK	0.201102	11.54	9.40667	0.368048	0.999863	no	up
CRYCO00029647	glucokinase	GK	0.329206	3.70333	2.67333	0.545421	0.999863	no	up
CRYCO00044920	glucokinase	GK	0.327233	2.84	2.21	0.374538	0.999863	no	up
CRYCO00017586	glucokinase	GK	0.283135	1.05	0.776667	0.588427	0.999863	no	up
CRYCO00042468	phosphoglucomutase	PGM	-0.267535	53.4533	60.8933	0.0565703	0.999863	no	down
CRYCO00053306	phosphoglucomutase	PGM	-0.177894	32.3867	34.7567	0.235748	0.999863	no	down
CRYCO00073286	phosphoglucomutase	PGM	-0.317608	28.5567	33.3267	0.0673904	0.999863	no	down
CRYCO00069146	phosphoglucomutase	PGM	-0.0533396	22.4433	20.6367	0.909294	0.999863	no	down
CRYCO00076838	phosphoglucomutase	PGM	-0.158691	12.3	12.4667	0.649471	0.999863	no	down
CRYCO00076837	phosphoglucomutase	PGM	-0.00160546	12.02	11.5767	0.995324	0.999863	no	down
CRYCO00050809	phosphoglucomutase	PGM	-0.15634	1.64333	1.80667	0.735449	0.999863	no	down
CRYCO00043567	phosphoglucomutase	PGM	-0.200862	1.16667	1.31333	0.798263	1	no	down
CRYCO00076836	phosphoglucomutase	PGM	0.0519472	18.9567	21.82	0.881378	0.999863	no	up
CRYCO00033062	phosphoglucomutase	PGM	0.0539035	12.5633	12.4867	0.783871	0.999863	no	up
CRYCO00018263	phosphoglucomutase	PGM	0.128227	5.49667	4.87	0.595607	0.999863	no	up
CRYCO00050807	phosphoglucomutase	PGM	0.210257	4.15	3.30667	0.46204	0.999863	no	up
CRYCO00050808	phosphoglucomutase	PGM	0.311514	1.46667	1.12333	0.726876	1	no	up
CRYCO00040624	starch synthase	SSS	-0.273786	14.0533	16.4033	0.467086	0.999863	no	down
CRYCO00035832	starch synthase	SSS	-0.25145	8.77	10.2333	0.5524	0.999863	no	down
CRYCO00025036	starch synthase	SSS	-0.429454	7.89667	10.4233	0.224798	0.999863	no	down
CRYCO00063635	starch synthase	SSS	-0.0467256	7.31333	7.51667	0.928285	0.999863	no	down
CRYCO00073278	starch synthase	SSS	-0.422267	5.05667	6.68	0.329599	0.999863	no	down
CRYCO00046661	starch synthase	SSS	-0.866556	3.2	6.15667	0.0904055	0.999863	no	down
CRYCO00046660	starch synthase	SSS	-0.861427	2.97333	5.34667	0.0310424	0.942417	no	down
CRYCO00077200	starch synthase	SSS	-0.781713	0.876667	1.51667	0.39327	1	no	down
CRYCO00027693	starch synthase	SSS	0.531719	2.61	1.71667	0.0538456	0.999863	no	up
CRYCO00042751	starch synthase	SSS	0.824006	2.36667	1.34333	0.16527	0.999863	no	up
CRYCO00042752	starch synthase	SSS	0.346142	2.10667	1.63667	0.57685	0.999863	no	up
CRYCO00027689	starch synthase	SSS	1.05083	1.36333	0.666667	0.298832	1	no	up
CRYCO00016720	starch synthase	SSS	0.445414	1.2	0.89	0.537021	0.999863	no	up
CRYCO00042754	starch synthase	SSS	0.458701	1	0.73	0.480236	0.999863	no	up
CRYCO00039546	starch synthase	SSS	0.0590596	0.956667	0.903333	0.918045	1	no	up
CRYCO0005985	starch synthase	SSS	0.65761	0.633333	0.376667	0.463608	1	no	up
CRYCO00040624	granule-bound starch synthase	GBSS	-0.273786	14.0533	16.4033	0.467086	0.999863	no	down
CRYCO00075919	1,4-alpha-glucan branching enzyme	GBE1	-0.0199819	14.9033	12.9467	0.933401	0.999863	no	down
CRYCO00073939	1,4-alpha-glucan branching enzyme	GBE1	-0.086727	13.5267	14.2867	0.825647	0.999863	no	down
CRYCO00034636	1,4-alpha-glucan branching enzyme	GBE1	-0.17673	11.68	12.1067	0.593002	0.999863	no	down
CRYCO00035832	1,4-alpha-glucan branching enzyme	GBE1	-0.25145	8.77	10.2333	0.5524	0.999863	no	down
CRYCO00025036	1,4-alpha-glucan branching enzyme	GBE1	-0.429454	7.89667	10.4233	0.224798	0.999863	no	down
CRYCO00073279	1,4-alpha-glucan branching enzyme	GBE1	-0.368483	6.51	5.82667	0.515762	0.999863	no	down
CRYCO00073278	1,4-alpha-glucan branching enzyme	GBE1	-0.422267	5.05667	6.68	0.329599	0.999863	no	down
CRYCO00032093	1,4-alpha-glucan branching enzyme	GBE1	-0.288852	4.95	5.77	0.436943	0.999863	no	down
CRYCO00025035	1,4-alpha-glucan branching enzyme	GBE1	-0.522155	3.61333	5.2	0.366114	0.999863	no	down
CRYCO00064678	1,4-alpha-glucan branching enzyme	GBE1	-0.167708	3.6	3.98667	0.46762	0.999863	no	down
CRYCO00039265	1,4-alpha-glucan branching enzyme	GBE1	-0.399591	2.05667	2.57	0.309211	0.999863	no	down
CRYCO00046931	1,4-alpha-glucan branching enzyme	GBE1	-0.00791708	1.92333	1.76667	0.986385	0.999863	no	down
CRYCO00040166	1,4-alpha-glucan branching enzyme	GBE1	-0.457694	1.91	2.54333	0.369858	0.999863	no	down
CRYCO00032094	1,4-alpha-glucan branching enzyme	GBE1	-0.193879	1.75333	1.64	0.762243	0.999863	no	down
CRYCO00064677	1,4-alpha-glucan branching enzyme	GBE1	-0.0410868	1.44667	1.33333	0.919966	0.999863	no	down
CRYCO00062338	1,4-alpha-glucan branching enzyme	GBE1	-0.672086	0.773333	1.20667	0.323517	1	no	down
CRYCO00020294	1,4-alpha-glucan branching enzyme	GBE1	0.144983	14.9667	12.3267	0.605798	0.999863	no	up
CRYCO00039264	1,4-alpha-glucan branching enzyme	GBE1	0.0871475	6.18667	5.56	0.72378	0.999863	no	up
CRYCO00034526	1,4-alpha-glucan branching enzyme	GBE1	0.60064	3.9	2.43667	0.0189363	0.793923	no	up
CRYCO00037449	1,4-alpha-glucan branching enzyme	GBE1	0.0618299	2.59667	2.33333	0.8725	0.999863	no	up
CRYCO00046929	1,4-alpha-glucan branching enzyme	GBE1	0.434236	1.61333	1.18	0.476545	1	no	up
CRYCO00054271	1,4-alpha-glucan branching enzyme	GBE1	0.153671	1.22667	1.08667	0.721834	0.999863	no	up
CRYCO00027388	1,4-alpha-glucan branching enzyme	GBE1	0.277774	1.08667	0.85	0.526209	1	no	up
CRYCO00040164	1,4-alpha-glucan branching enzyme	GBE1	0.0986232	0.96	0.883333	0.888182	1	no	up
CRYCO00027389	1,4-alpha-glucan branching enzyme	GBE1	0.247442	0.713333	0.586667	0.658903	1	no	up
Starch degradation
CRYCO00012857	isoamylase	ISA	-0.425675	9.28	12.9567	0.436116	0.999863	no	down
CRYCO00073279	isoamylase	ISA	-0.368483	6.51	5.82667	0.515762	0.999863	no	down
CRYCO00012858	isoamylase	ISA	3.86853	0.77	0	0.165776	1	no	up
CRYCO00077019	alpha-amylase	AMYA	-0.100371	49.09	48.1633	0.732113	0.999863	no	down
CRYCO00051941	alpha-amylase	AMYA	-0.393301	40.4933	50.7633	0.0973168	0.999863	no	down
CRYCO00055450	alpha-amylase	AMYA	-0.56707	31.2633	41.56	0.00282836	0.298786	no	down
CRYCO00075187	alpha-amylase	AMYA	-0.131953	28.18	29.21	0.493686	0.999863	no	down
CRYCO00075188	alpha-amylase	AMYA	-0.104102	17.43	18.3967	0.789633	0.999863	no	down
CRYCO00056909	alpha-amylase	AMYA	-0.146753	15.09	15.6467	0.466785	0.999863	no	down
CRYCO00077204	alpha-amylase	AMYA	-0.361997	13.83	16.36	0.183864	0.999863	no	down
CRYCO00053049	alpha-amylase	AMYA	-0.103091	13.66	14.3733	0.760595	0.999863	no	down
CRYCO0003006	alpha-amylase	AMYA	-0.0266569	11.93	12.05	0.950847	0.999863	no	down
CRYCO0008853	alpha-amylase	AMYA	-0.0711861	11.27	11.6367	0.775354	0.999863	no	down
CRYCO00061213	alpha-amylase	AMYA	-0.220096	8.59333	9.30667	0.18553	0.999863	no	down
CRYCO00020147	alpha-amylase	AMYA	-0.297995	7.97333	9.00333	0.35326	0.999863	no	down
CRYCO00054174	alpha-amylase	AMYA	-0.00597093	7.96667	7.89333	0.979595	0.999863	no	down
CRYCO00077021	alpha-amylase	AMYA	-0.258857	7.53667	8.53667	0.187231	0.999863	no	down
CRYCO00073279	alpha-amylase	AMYA	-0.368483	6.51	5.82667	0.515762	0.999863	no	down
CRYCO00021000	alpha-amylase	AMYA	-0.0991194	5.97333	5.88333	0.76968	0.999863	no	down
CRYCO00077203	alpha-amylase	AMYA	-0.542738	5.03	7.36667	0.304802	1	no	down
CRYCO00015283	alpha-amylase	AMYA	-0.0616034	4.52	4.99333	0.815635	0.999863	no	down
CRYCO00077981	alpha-amylase	AMYA	-0.163935	4.14	4.57667	0.696512	0.999863	no	down
CRYCO00077201	alpha-amylase	AMYA	-0.105416	4.01	4.23	0.7976	0.999863	no	down
CRYCO00023550	alpha-amylase	AMYA	-0.156012	3.72333	4.19	0.79039	0.999863	no	down
CRYCO00025035	alpha-amylase	AMYA	-0.522155	3.61333	5.2	0.366114	0.999863	no	down
CRYCO00077020	alpha-amylase	AMYA	-0.699561	3.37667	5.37333	0.105385	0.999863	no	down
CRYCO00077199	alpha-amylase	AMYA	-0.145634	3.19333	3.00333	0.785529	0.999863	no	down
CRYCO00023549	alpha-amylase	AMYA	-0.189043	3.08	3.46667	0.621047	0.999863	no	down
CRYCO0008560	alpha-amylase	AMYA	-0.231034	2.82667	3.00667	0.487619	0.999863	no	down
CRYCO00039544	alpha-amylase	AMYA	-0.168906	2.66	2.82	0.401732	0.999863	no	down
CRYCO00023548	alpha-amylase	AMYA	-0.187347	2.45	2.72667	0.720365	0.999863	no	down
CRYCO00016858	alpha-amylase	AMYA	-0.366501	2.12667	2.61667	0.155863	0.999863	no	down
CRYCO00046664	alpha-amylase	AMYA	-0.855386	2.08	3.74333	0.252989	1	no	down
CRYCO00039265	alpha-amylase	AMYA	-0.399591	2.05667	2.57	0.309211	0.999863	no	down
CRYCO00010729	alpha-amylase	AMYA	-0.338666	1.94667	2.46667	0.39621	0.999863	no	down
CRYCO00061347	alpha-amylase	AMYA	-0.156368	1.89	2.09333	0.800853	1	no	down
CRYCO00032080	alpha-amylase	AMYA	-0.415683	1.86	2.41333	0.496031	1	no	down
CRYCO00073603	alpha-amylase	AMYA	-0.361955	1.82667	2.29	0.331239	0.999863	no	down
CRYCO00032079	alpha-amylase	AMYA	-0.350366	1.59667	2.07	0.604106	0.999863	no	down
CRYCO00054261	alpha-amylase	AMYA	-0.172424	1.41333	1.10667	0.623994	0.999863	no	down
CRYCO00021002	alpha-amylase	AMYA	-0.395349	1.35333	1.7	0.455629	1	no	down
CRYCO00039545	alpha-amylase	AMYA	-0.0319829	0.973333	1.00333	0.961013	1	no	down
CRYCO00061214	alpha-amylase	AMYA	-1.19554	0.906667	2.06	0.074779	1	no	down
CRYCO00077200	alpha-amylase	AMYA	-0.781713	0.876667	1.51667	0.39327	1	no	down
CRYCO00039547	alpha-amylase	AMYA	-0.877743	0.653333	1.19	0.106486	1	no	down
CRYCO00046663	alpha-amylase	AMYA	-1.55818	0.396667	1.15333	0.179702	1	no	down
CRYCO00010716	alpha-amylase	AMYA	-0.139511	0.146667	0.16	0.888059	1	no	down
CRYCO00010709	alpha-amylase	AMYA	-0.0466693	0.0666667	0.06	0.970715	1	no	down
CRYCO00033494	alpha-amylase	AMYA	-1.55006	0	0.03	0.701999	1	no	down
CRYCO00010711	alpha-amylase	AMYA	-2.00477	0	0.203333	0.618477	1	no	down
CRYCO00019432	alpha-amylase	AMYA	0.504096	12.44	8.22	0.0159719	0.752844	no	up
CRYCO00077202	alpha-amylase	AMYA	0.161609	11.65	10.4467	0.694207	0.999863	no	up
CRYCO00022636	alpha-amylase	AMYA	0.346019	8.7	6.74333	0.465718	0.999863	no	up
CRYCO00026113	alpha-amylase	AMYA	0.0633244	7.57667	6.42667	0.853158	0.999863	no	up
CRYCO00027514	alpha-amylase	AMYA	0.632699	7.06667	4.13	0.190413	0.999863	no	up
CRYCO00042656	alpha-amylase	AMYA	0.120333	7.01	5.96333	0.743587	0.999863	no	up
CRYCO00039264	alpha-amylase	AMYA	0.0871475	6.18667	5.56	0.72378	0.999863	no	up
CRYCO00073822	alpha-amylase	AMYA	0.0114836	6.11333	5.79	0.961091	0.999863	no	up
CRYCO00084808	alpha-amylase	AMYA	0.178319	5.97667	5.08667	0.724207	0.999863	no	up
CRYCO00024501	alpha-amylase	AMYA	0.298666	5.76667	4.48333	0.164449	0.999863	no	up
CRYCO00080481	alpha-amylase	AMYA	0.199408	5.63667	4.47	0.652977	0.999863	no	up
CRYCO00029251	alpha-amylase	AMYA	0.400881	5.24333	3.79	0.124724	0.999863	no	up
CRYCO00029003	alpha-amylase	AMYA	0.123921	5.05	4.45333	0.591128	0.999863	no	up
CRYCO00028440	alpha-amylase	AMYA	0.0639381	3.92667	3.63667	0.792524	0.999863	no	up
CRYCO00018020	alpha-amylase	AMYA	0.41019	3.86667	2.82667	0.199462	0.999863	no	up
CRYCO00029253	alpha-amylase	AMYA	0.370042	3.35333	2.54	0.336852	0.999863	no	up
CRYCO00077018	alpha-amylase	AMYA	0.214685	3.26	2.79	0.679253	0.999863	no	up
CRYCO00050824	alpha-amylase	AMYA	0.355281	3.02333	2.36	0.398648	0.999863	no	up
CRYCO00021001	alpha-amylase	AMYA	0.40596	2.7	1.97667	0.365915	1	no	up
CRYCO00076047	alpha-amylase	AMYA	0.327511	2.29667	1.81	0.593975	0.999863	no	up
CRYCO00027692	alpha-amylase	AMYA	0.312272	1.79333	1.41	0.527183	0.999863	no	up
CRYCO00042142	alpha-amylase	AMYA	0.181458	1.72333	1.44	0.561351	0.999863	no	up
CRYCO00041055	alpha-amylase	AMYA	0.0324517	1.72333	1.61667	0.933121	0.999863	no	up
CRYCO00021003	alpha-amylase	AMYA	0.09904	1.57667	1.45667	0.823803	1	no	up
CRYCO00042753	alpha-amylase	AMYA	0.795536	1.47333	0.853333	0.201995	0.999863	no	up
CRYCO00027689	alpha-amylase	AMYA	1.05083	1.36333	0.666667	0.298832	1	no	up
CRYCO00016721	alpha-amylase	AMYA	0.327318	1.26667	1.00667	0.526606	0.999863	no	up
CRYCO00054271	alpha-amylase	AMYA	0.153671	1.22667	1.08667	0.721834	0.999863	no	up
CRYCO00016720	alpha-amylase	AMYA	0.445414	1.2	0.89	0.537021	0.999863	no	up
CRYCO00076575	alpha-amylase	AMYA	0.628625	1.15333	0.746667	0.342051	1	no	up
CRYCO00015351	alpha-amylase	AMYA	0.550525	1.13667	0.683333	0.309336	0.999863	no	up
CRYCO00042754	alpha-amylase	AMYA	0.458701	1	0.73	0.480236	0.999863	no	up
CRYCO00039546	alpha-amylase	AMYA	0.0590596	0.956667	0.903333	0.918045	1	no	up
CRYCO00025226	alpha-amylase	AMYA	0.321386	0.89	0.69	0.516492	0.999863	no	up
CRYCO0003191	alpha-amylase	AMYA	0.0678698	0.82	0.69	0.889575	0.999863	no	up
CRYCO00016718	alpha-amylase	AMYA	0.302831	0.77	0.643333	0.714658	1	no	up
CRYCO00027690	alpha-amylase	AMYA	0.269833	0.696667	3.66667	0.706019	1	no	up
CRYCO00030476	alpha-amylase	AMYA	0.0853908	0.656667	0.586667	0.799631	0.999863	no	up
CRYCO00010720	alpha-amylase	AMYA	0.157567	0.6	0.543333	0.800962	1	no	up
CRYCO00010717	alpha-amylase	AMYA	0.34051	0.34	0.266667	0.580161	1	no	up
CRYCO0005984	alpha-amylase	AMYA	0.640907	0.323333	0.21	0.283681	0.999863	no	up
CRYCO00010713	alpha-amylase	AMYA	0.875832	0.176667	0.1	0.605004	1	no	up
CRYCO00010705	alpha-amylase	AMYA	1.82255	0.08	0.0233333	0.409816	1	no	up
CRYCO00010707	alpha-amylase	AMYA	1.10712	0.0766667	0.0333333	0.717623	1	no	up
CRYCO00010710	alpha-amylase	AMYA	0.595691	0.03	0.0166667	0.867312	1	no	up
CRYCO0003518	beta-amylase	AMYB	-0.981234	129.187	229.993	0.000176749	0.0412567	no	down
CRYCO0003519	beta-amylase	AMYB	-1.02816	57.87	107.47	8.28614e-05	0.0227466	yes	down
CRYCO00014792	beta-amylase	AMYB	-0.338324	42.46	49.6033	0.176634	0.999863	no	down
CRYCO00014793	beta-amylase	AMYB	-0.516834	42.15	55.2567	0.0722283	0.999863	no	down
CRYCO00014791	beta-amylase	AMYB	-0.550197	24.4533	32.1333	0.150444	0.999863	no	down
CRYCO00019079	beta-amylase	AMYB	-0.333099	24.4233	28.9433	0.0663529	0.999863	no	down
CRYCO00061756	beta-amylase	AMYB	-0.121907	10.81	10.22	0.700289	0.999863	no	down
CRYCO00061968	beta-amylase	AMYB	-0.0168174	10.4933	9.94333	0.926473	0.999863	no	down
CRYCO00025477	beta-amylase	AMYB	-0.145457	6.98667	7.31	0.505821	0.999863	no	down
CRYCO00062566	beta-amylase	AMYB	-0.300524	5.97667	6.69333	0.313442	0.999863	no	down
CRYCO00073949	beta-amylase	AMYB	-0.232892	2	2.27667	0.474205	0.999863	no	down
CRYCO00025473	beta-amylase	AMYB	-0.483898	1.39	1.93	0.499216	0.999863	no	down
CRYCO00025476	beta-amylase	AMYB	0.30165	7.26667	5.77667	0.400139	0.999863	no	up
CRYCO00022970	beta-amylase	AMYB	0.0722539	5.05333	4.52667	0.710207	0.999863	no	up
CRYCO00045617	beta-amylase	AMYB	0.393864	3.09667	2.07333	0.574635	0.999863	no	up
CRYCO00020294	glucoamylase	GA	0.144983	14.9667	12.3267	0.605798	0.999863	no	up
CRYCO00064468	glucoamylase	GA	-0.0643966	7.72333	7.50333	0.755111	0.999863	no	down
CRYCO00063636	glucoamylase	GA	-0.0853105	5.79667	6.19333	0.892871	0.999863	no	down
CRYCO000454	glucoamylase	GA	-0.162368	3.74333	5.26333	0.744417	0.999863	no	down
CRYCO000453	glucoamylase	GA	-0.0329215	2.52333	2.53	0.930096	0.999863	no	down
A-CoA biosynthesis
CRYCO00053496	acetyl-CoA carboxylase biotin carboxylase	BC	0.0561001	24.1667	22.9	0.885485	0.999863	no	up
CRYCO00039986	acetyl-CoA carboxylase biotin carboxylase	BC	0.0264609	19.1033	18.1367	0.909274	0.999863	no	up
CRYCO00020452	acetyl-CoA carboxylase biotin carboxylase	BC	-0.0590881	373.167	384.577	0.673848	0.999863	no	down
CRYCO00066000	acetyl-CoA carboxylase biotin carboxylase	BC	-0.138396	45.25	46.7733	0.462869	0.999863	no	down
CRYCO00020456	acetyl-CoA carboxylase biotin carboxylase	BC	-0.0975049	36.3433	36.0633	0.683359	0.999863	no	down
CRYCO00020458	acetyl-CoA carboxylase biotin carboxylase	BC	-0.121753	21.64	22.3	0.450544	0.999863	no	down
CRYCO0006085	acetyl-CoA carboxylase biotin carboxylase	BC	-0.191211	20.9233	22.96	0.251696	0.999863	no	down
CRYCO00016436	acetyl-CoA carboxylase biotin carboxylase	BC	-0.380342	15.59	19.53	0.130405	0.999863	no	down
CRYCO000294	acetyl-CoA carboxylase biotin carboxylase	BC	-0.00993587	4.99	4.55333	0.981122	0.999863	no	down
CRYCO00030101	acetyl-CoA carboxylase biotin carboxylase	BC	-0.190864	3.66	3.99	0.555974	0.999863	no	down
FAS pathway
CRYCO00062776	acetyl-CoA carboxylase	ACCase	0.037892	7.46333	6.74333	0.913472	0.999863	no	up
CRYCO0008446	acetyl-CoA carboxylase	ACCase	0.296701	6.22	4.82	0.469709	0.999863	no	up
CRYCO00028251	acetyl-CoA carboxylase	ACCase	0.439323	3.71667	2.57333	0.126956	0.999863	no	up
CRYCO0008445	acetyl-CoA carboxylase	ACCase	0.112507	3.46	3.06	0.768847	0.999863	no	up
CRYCO00039984	acetyl-CoA carboxylase	ACCase	0.0580701	1.63	1.61	0.947419	1	no	up
CRYCO00012101	acetyl-CoA carboxylase	ACCase	-0.1381	52.49	51.85	0.518223	0.999863	no	down
CRYCO00067491	acetyl-CoA carboxylase	ACCase	-0.129289	31.95	32.71	0.4954	0.999863	no	down
CRYCO00039987	acetyl-CoA carboxylase	ACCase	-0.0648595	29.36	29.5967	0.911183	0.999863	no	down
CRYCO00026221	acetyl-CoA carboxylase	ACCase	-0.160368	28.8033	30.5133	0.373672	0.999863	no	down
CRYCO00079807	acetyl-CoA carboxylase	ACCase	-0.142128	11.9233	12.1467	0.632436	0.999863	no	down
CRYCO00067490	acetyl-CoA carboxylase	ACCase	-0.110684	10.42	11.1633	0.811995	0.999863	no	down
CRYCO00048636	acetyl-CoA carboxylase	ACCase	-0.401998	8.76	10.9167	0.110548	0.999863	no	down
CRYCO00065855	acetyl-CoA carboxylase	ACCase	-0.412886	4.57667	7.04667	0.284297	0.999863	no	down
CRYCO00039983	acetyl-CoA carboxylase	ACCase	-0.00654481	4.47333	4.40333	0.987168	0.999863	no	down
CRYCO00039982	acetyl-CoA carboxylase	ACCase	-0.0623697	3.85333	3.89333	0.866811	0.999863	no	down
CRYCO00039985	acetyl-CoA carboxylase	ACCase	-0.43955	3.39333	4.50333	0.474377	0.999863	no	down
CRYCO00028596	acetyl-CoA carboxylase	ACCase	-0.204241	2.41	2.61333	0.3759	0.999863	no	down
CRYCO00043947	Acyl-CoA synthetase family member 3	ACS	-0.269159	594.263	653.15	0.326674	0.999863	no	down
CRYCO00043946	Acyl-CoA synthetase family member 3	ACS	-0.211276	229.65	264.193	0.560333	0.999863	no	down
CRYCO00043943	Acyl-CoA synthetase family member 3	ACS	-0.0868828	43.3233	41.2067	0.817082	0.999863	no	down
CRYCO00043945	Acyl-CoA synthetase family member 3	ACS	-0.12217	40.39	42.1533	0.512741	0.999863	no	down
CRYCO00019584	fatty acid synthase beta	FAS1	0.309	1.12	0.876667	0.481276	1	no	up
CRYCO00067390	fatty acid synthase alaph	FAS2	0.450611	0.01	0.01	0.883226	1	no	up
CRYCO00067397	fatty acid synthase alaph	FAS2	-0.189941	45.1633	45.4767	0.698335	0.999863	no	down
CRYCO00067402	fatty acid synthase alaph	FAS2	-0.360632	24.46	29.34	0.149821	0.999863	no	down
CRYCO00067393	fatty acid synthase alaph	FAS2	-0.29194	20.9667	24.53	0.181213	0.999863	no	down
CRYCO00067396	fatty acid synthase alaph	FAS2	-0.282692	10.4033	12.4567	0.428057	0.999863	no	down
CRYCO00067391	fatty acid synthase alaph	FAS2	-0.173699	9.76333	10.2733	0.537521	0.999863	no	down
CRYCO00067398	fatty acid synthase alaph	FAS2	-0.282134	4.23333	5.09667	0.456095	0.999863	no	down
CRYCO00067395	fatty acid synthase alaph	FAS2	-0.296692	1.94667	2.39	0.546193	0.999863	no	down
CRYCO00067387	fatty acid synthase alaph	FAS2	-0.226152	1.92667	2.23	0.729628	0.999863	no	down
CRYCO00067392	fatty acid synthase alaph	FAS2	-0.735294	1.50667	2.45667	0.843599	0.999863	no	down
CRYCO00043934	fatty acid synthase complex	FAS	0.0344172	13.1333	12.78	0.886927	0.999863	no	up
CRYCO00071799	fatty acid synthase complex	FAS	0.0628489	3.20667	3.02	0.869261	0.999863	no	up
CRYCO00071762	fatty acid synthase complex	FAS	0.25664	2.78	2.09667	0.698875	0.999863	no	up
CRYCO00082817	fatty acid synthase complex	FAS	0.0383525	2.36	2.19667	0.893501	0.999863	no	up
CRYCO00071763	fatty acid synthase complex	FAS	-0.0702825	1.17333	1.20667	0.931406	1	no	down
CRYCO00069166	[acyl-carrier-protein] S-malonyltransferase	fabD	0.2236	22.8233	17.6467	0.71748	0.999863	no	up
CRYCO00069155	[acyl-carrier-protein] S-malonyltransferase	fabD	0.108123	8.02	6.93	0.552933	0.999863	no	up
CRYCO00082817	[acyl-carrier-protein] S-malonyltransferase	fabD	0.0383525	2.36	2.19667	0.893501	0.999863	no	up
CRYCO00074317	[acyl-carrier-protein] S-malonyltransferase	fabD	0.146206	1.2	1.03667	0.605479	0.999863	no	up
CRYCO00016370	[acyl-carrier-protein] S-malonyltransferase	fabD	0.463236	0.0466667	0.0333333	0.745509	1	no	up
CRYCO00067395	[acyl-carrier-protein] S-malonyltransferase	fabD	-0.296692	1.94667	2.39	0.546193	0.999863	no	down
CRYCO00016373	[acyl-carrier-protein] S-malonyltransferase	fabD	-0.545928	0.0633333	0.0933333	0.694075	1	no	down
PKS pathway
CRYCO00079007	beta-ketoacyl synthase	β-KS	-0.321934	810.513	931.02	0.294278	0.999863	no	down
CRYCO00067404	beta-ketoacyl synthase	β-KS	-0.272636	272.857	309.643	0.204635	0.999863	no	down
CRYCO00067374	beta-ketoacyl synthase	β-KS	-0.144432	149.183	152.903	0.54416	0.999863	no	down
CRYCO00067397	beta-ketoacyl synthase	β-KS	-0.189941	45.1633	45.4767	0.698335	0.999863	no	down
CRYCO00047991	beta-ketoacyl synthase	β-KS	-0.207674	31.5	33.97	0.31165	0.999863	no	down
CRYCO00011019	beta-ketoacyl synthase	β-KS	-0.213223	29.4933	31.3633	0.456715	0.999863	no	down
CRYCO00079005	beta-ketoacyl synthase	β-KS	-0.0857473	25.3933	25.83	0.607268	0.999863	no	down
CRYCO00067402	beta-ketoacyl synthase	β-KS	-0.360632	24.46	29.34	0.149821	0.999863	no	down
CRYCO00079006	beta-ketoacyl synthase	β-KS	-0.044818	23.3167	22.3133	0.840769	0.999863	no	down
CRYCO00067393	beta-ketoacyl synthase	β-KS	-0.29194	20.9667	24.53	0.181213	0.999863	no	down
CRYCO00067396	beta-ketoacyl synthase	β-KS	-0.282692	10.4033	12.4567	0.428057	0.999863	no	down
CRYCO00040344	beta-ketoacyl synthase	β-KS	-0.0567881	5.56	4.41667	0.904808	0.999863	no	down
CRYCO00047075	beta-ketoacyl synthase	β-KS	-0.138724	1.99333	2.02	0.70203	0.999863	no	down
CRYCO00084135	beta-ketoacyl synthase	β-KS	-0.0295409	1.89	1.80667	0.916168	0.999863	no	down
CRYCO00067392	beta-ketoacyl synthase	β-KS	-0.735294	1.50667	2.45667	0.843599	0.999863	no	down
CRYCO00015225	beta-ketoacyl synthase	β-KS	-0.255178	1.36333	1.64	0.658867	1	no	down
CRYCO00071763	beta-ketoacyl synthase	β-KS	-0.0702825	1.17333	1.20667	0.931406	1	no	down
CRYCO00081179	beta-ketoacyl synthase	β-KS	-0.477378	0.663333	0.926667	0.479912	0.999863	no	down
CRYCO00015228	beta-ketoacyl synthase	β-KS	-0.4431	0.633333	0.866667	0.445317	0.999863	no	down
CRYCO00076056	beta-ketoacyl synthase	β-KS	-0.178241	0.523333	0.596667	0.833617	1	no	down
CRYCO00081182	beta-ketoacyl synthase	β-KS	-0.443343	0.423333	0.586667	0.554271	1	no	down
CRYCO00081186	beta-ketoacyl synthase	β-KS	-0.403232	0.176667	0.22	0.70151	1	no	down
CRYCO00015248	beta-ketoacyl synthase	β-KS	-0.686446	0.14	0.196667	0.766669	1	no	down
CRYCO00015240	beta-ketoacyl synthase	β-KS	-0.236862	0.08	0.0966667	0.879004	1	no	down
CRYCO00016373	beta-ketoacyl synthase	β-KS	-0.545928	0.0633333	0.0933333	0.694075	1	no	down
CRYCO00067375	beta-ketoacyl synthase	β-KS	0.128704	51.4033	43.7567	0.570014	0.999863	no	up
CRYCO00067513	beta-ketoacyl synthase	β-KS	0.37918	34.99	26.0767	0.156016	0.999863	no	up
CRYCO00054192	beta-ketoacyl synthase	β-KS	0.178533	19.25	20.0567	0.366834	0.999863	no	up
CRYCO00085169	beta-ketoacyl synthase	β-KS	0.0988321	11.5833	10.04	0.781056	0.999863	no	up
CRYCO00071556	beta-ketoacyl synthase	β-KS	0.120995	8.37333	7.37667	0.50454	0.999863	no	up
CRYCO00072391	beta-ketoacyl synthase	β-KS	0.0215407	6.76333	6.53	0.925128	0.999863	no	up
CRYCO00071282	beta-ketoacyl synthase	β-KS	0.0156696	6.29667	5.88333	0.940436	0.999863	no	up
CRYCO00077723	beta-ketoacyl synthase	β-KS	0.254025	5.28333	3.88	0.317045	0.999863	no	up
CRYCO00024035	beta-ketoacyl synthase	β-KS	0.4614	5.24667	3.61	0.132293	0.999863	no	up
CRYCO00075222	beta-ketoacyl synthase	β-KS	0.185837	4.91333	4.16667	0.392254	0.999863	no	up
CRYCO00083639	beta-ketoacyl synthase	β-KS	0.240744	4.37667	3.46333	0.3683	0.999863	no	up
CRYCO00020254	beta-ketoacyl synthase	β-KS	0.0541463	3.28333	1.81667	0.929442	0.999863	no	up
CRYCO00066600	beta-ketoacyl synthase	β-KS	0.446837	3.15667	2.15333	0.197811	0.999863	no	up
CRYCO00038938	beta-ketoacyl synthase	β-KS	0.115016	2.77333	2.36333	0.68223	0.999863	no	up
CRYCO00024154	beta-ketoacyl synthase	β-KS	0.0826878	2.27667	2.1	0.837724	0.999863	no	up
CRYCO0002912	beta-ketoacyl synthase	β-KS	0.066848	2.16333	1.92667	0.845934	0.999863	no	up
CRYCO0009840	beta-ketoacyl synthase	β-KS	0.184321	1.9	1.54667	0.590051	0.999863	no	up
CRYCO0006490	beta-ketoacyl synthase	β-KS	0.182709	1.88667	1.66667	0.75142	0.999863	no	up
CRYCO00061932	beta-ketoacyl synthase	β-KS	0.347547	1.76333	1.33	0.210449	0.999863	no	up
CRYCO00080906	beta-ketoacyl synthase	β-KS	0.44356	1.72	1.19	0.319545	1	no	up
CRYCO00015257	beta-ketoacyl synthase	β-KS	0.384218	1.63667	1.17	0.339516	0.999863	no	up
CRYCO00081180	beta-ketoacyl synthase	β-KS	0.033829	0.603333	0.583333	0.950092	1	no	up
CRYCO00028609	beta-ketoacyl synthase	β-KS	0.631386	0.49	0.33	0.658427	1	no	up
CRYCO00015230	beta-ketoacyl synthase	β-KS	0.0107141	0.42	0.41	0.987029	1	no	up
CRYCO00081181	beta-ketoacyl synthase	β-KS	0.20307	0.343333	0.303333	0.885257	1	no	up
CRYCO00081185	beta-ketoacyl synthase	β-KS	0.314179	0.326667	0.266667	0.714505	1	no	up
CRYCO00016374	beta-ketoacyl synthase	β-KS	2.33749	0.31	0	0.548095	1	no	up
CRYCO00015234	beta-ketoacyl synthase	β-KS	0.109678	0.18	0.16	0.889354	1	no	up
CRYCO00015237	beta-ketoacyl synthase	β-KS	0.63379	0.143333	0.09	0.703869	1	no	up
CRYCO00015236	beta-ketoacyl synthase	β-KS	0.529815	0.123333	0.1	0.871343	1	no	up
CRYCO00015253	beta-ketoacyl synthase	β-KS	2.01322	0.12	0	0.617321	1	no	up
CRYCO00015239	beta-ketoacyl synthase	β-KS	0.366881	0.1	0.0733333	0.794411	1	no	up
CRYCO00016370	beta-ketoacyl synthase	β-KS	0.463236	0.0466667	0.0333333	0.745509	1	no	up
CRYCO00015247	beta-ketoacyl synthase	β-KS	0.0117304	0.0366667	0.04	0.997284	1	no	up
CRYCO00076832	dehydrogenase reductase	DH	0.208534	6.51667	5.2	0.431817	0.999863	no	up
CRYCO00082433	enoyl reductase	ER	-0.170313	10.4867	10.9733	0.431157	0.999863	no	down
CRYCO00012723	enoyl reductase	ER	0.107587	11.1533	9.26	0.643293	0.999863	no	up
CRYCO00011652	enoyl reductase	ER	0.272421	5.52333	4.12	0.505191	0.999863	no	up
Biosynthesis of unsaturated fatty acids
CRYCO00053527	elongation of very long chain fatty acids protein 6	ELOVL6	-0.0983847	54.6333	54.68	0.618776	0.999863	no	down
CRYCO00053264	elongation of very long chain fatty acids protein 6	ELOVL6	-0.213514	31.5433	34.5267	0.341179	0.999863	no	down
CRYCO00053264	elongation of very long chain fatty acids protein 6	ELOVL6	-0.213514	31.5433	34.5267	0.341179	0.999863	no	down
CRYCO00061631	elongation of very long chain fatty acids protein 6	ELOVL6	-0.0183984	31.24	30.3667	0.931651	0.999863	no	down
CRYCO00053265	elongation of very long chain fatty acids protein 6	ELOVL6	-0.134908	24.38	26.6	0.739756	0.999863	no	down
CRYCO00061503	elongation of very long chain fatty acids protein 6	ELOVL6	-0.106096	11.6833	11.9867	0.549845	0.999863	no	down
CRYCO00060984	elongation of very long chain fatty acids protein 6	ELOVL6	-0.569284	8.16	11.3233	0.00894584	0.570733	no	down
CRYCO00023368	elongation of very long chain fatty acids protein 6	ELOVL6	0.0841071	4.08333	3.71667	0.714516	0.999863	no	up
CRYCO00049511	fatty acid elongase	ELO	-0.311988	67.5933	76.3233	0.278982	0.999863	no	down
CRYCO00077176	fatty acid elongase	ELO	-0.136753	64.99	66.3433	0.465162	0.999863	no	down
CRYCO00053527	fatty acid elongase	ELO	-0.0983847	54.6333	54.68	0.618776	0.999863	no	down
CRYCO00061632	fatty acid elongase	ELO	-0.176669	45.5533	47.06	0.57937	0.999863	no	down
CRYCO00031213	fatty acid elongase	ELO	-0.0506602	41.0033	40.2067	0.829008	0.999863	no	down
CRYCO00053264	fatty acid elongase	ELO	-0.213514	31.5433	34.5267	0.341179	0.999863	no	down
CRYCO00061631	fatty acid elongase	ELO	-0.0183984	31.24	30.3667	0.931651	0.999863	no	down
CRYCO00053265	fatty acid elongase	ELO	-0.134908	24.38	26.6	0.739756	0.999863	no	down
CRYCO00061503	fatty acid elongase	ELO	-0.106096	11.6833	11.9867	0.549845	0.999863	no	down
CRYCO00060984	fatty acid elongase	ELO	-0.569284	8.16	11.3233	0.00894584	0.570733	no	down
CRYCO00027496	fatty acid elongase	ELO	-0.0316919	6.76333	7.10667	0.958599	1	no	down
CRYCO00027495	fatty acid elongase	ELO	-0.579754	6.2	8.87	0.0438101	0.999863	no	down
CRYCO00014277	fatty acid elongase	ELO	-0.16111	1.81333	1.99333	0.730864	0.999863	no	down
CRYCO00022010	fatty acid elongase	ELO	-0.0965514	1.22333	1.27	0.860531	0.999863	no	down
CRYCO00062114	fatty acid elongase	ELO	0.0120042	7.66667	7.09	0.959265	0.999863	no	up
CRYCO00056722	fatty acid elongase	ELO	0.0873443	6.91	6.34333	0.784909	0.999863	no	up
CRYCO00065971	fatty acid elongase	ELO	0.185699	6.55	5.58667	0.580495	0.999863	no	up
CRYCO00044240	fatty acid elongase	ELO	0.314969	6.23667	4.68	0.142673	0.999863	no	up
CRYCO00032006	fatty acid elongase	ELO	0.328403	5.89333	5.11	0.60196	1	no	up
CRYCO00063567	fatty acid elongase	ELO	0.00696761	4.65	4.19	0.987809	0.999863	no	up
CRYCO00013403	fatty acid elongase	ELO	0.0166471	4.35	4.11	0.944496	0.999863	no	up
CRYCO00023368	fatty acid elongase	ELO	0.0841071	4.08333	3.71667	0.714516	0.999863	no	up
CRYCO00083597	fatty acid elongase	ELO	0.189569	3.42	2.75	0.641544	0.999863	no	up
CRYCO00032005	fatty acid elongase	ELO	0.0768858	3.40333	2.96333	0.797781	0.999863	no	up
CRYCO00083596	fatty acid elongase	ELO	0.169796	3.26	2.79333	0.621195	0.999863	no	up
CRYCO00060583	17beta-estradiol 17-dehydrogenase/very-long-chain 3-oxoacyl-CoA reductase	HSD17B12, KAR	-0.317588	37.2033	42.3633	0.25819	0.999863	no	down
CRYCO00064907	17beta-estradiol 17-dehydrogenase/very-long-chain 3-oxoacyl-CoA reductase	HSD17B12, KAR	-0.117301	13.0467	13.2233	0.538489	0.999863	no	down
CRYCO00014192	very-long-chain (3R)-3-hydroxyacyl-CoA dehydratase	HACD	-0.0818098	19.28	18.7133	0.758317	0.999863	no	down
CRYCO0004441	fatty acid desaturase	FAD	-0.267469	18.49	24.53	0.385415	0.999863	no	down
CRYCO00024995	fatty acid desaturase	FAD	-0.100305	11.2333	10.5667	0.60219	0.999863	no	down
CRYCO00067261	fatty acid desaturase	FAD	-0.25908	11.19	12.5433	0.345521	0.999863	no	down
CRYCO000392	fatty acid desaturase	FAD	-0.755231	9.71	16.7967	0.186405	0.999863	no	down
CRYCO000392	fatty acid desaturase	FAD	-0.755231	9.71	16.7967	0.186405	0.999863	no	down
CRYCO00072722	fatty acid desaturase	FAD	-0.103713	8.59333	8.95333	0.75347	0.999863	no	down
CRYCO00021010	fatty acid desaturase	FAD	-0.0518676	2.79	2.81	0.893519	0.999863	no	down
CRYCO00021011	fatty acid desaturase	FAD	-0.00960509	2.07667	2.12667	0.989177	1	no	down
CRYCO00044757	fatty acid desaturase	FAD	-0.355256	1.85333	2.2	0.38696	0.999863	no	down
CRYCO00058614	fatty acid desaturase	FAD	-0.33783	1.02333	1.27667	0.572205	0.999863	no	down
CRYCO00056722	fatty acid desaturase	FAD	0.0873443	6.91	6.34333	0.784909	0.999863	no	up
CRYCO0003029	fatty acid desaturase	FAD	0.156897	2.72667	2.42	0.700268	0.999863	no	up
CRYCO00058584	fatty acid desaturase	FAD	0.0468601	2.63	2.55333	0.94114	1	no	up
CRYCO0007544	fatty acid desaturase	FAD	0.255249	1.01333	0.813333	0.503585	0.999863	no	up
TAG biosynthesis
CRYCO00043016	glycerol-3-phosphate acyltransferase	GPAT	-0.0457472	32.4767	30.27	0.908771	0.999863	no	down
CRYCO0001304	glycerol-3-phosphate acyltransferase	GPAT	-0.554317	23.7333	32.11	0.0384046	0.999863	no	down
CRYCO00021586	glycerol-3-phosphate acyltransferase	GPAT	-0.142183	17.8167	18.5967	0.371351	0.999863	no	down
CRYCO00014008	glycerol-3-phosphate acyltransferase	GPAT	-0.396095	15.3767	18.65	0.173991	0.999863	no	down
CRYCO00077428	glycerol-3-phosphate acyltransferase	GPAT	-0.16412	12.6	12.9433	0.539317	0.999863	no	down
CRYCO00027570	glycerol-3-phosphate acyltransferase	GPAT	-0.021317	10.1167	10.0967	0.956424	0.999863	no	down
CRYCO00027571	glycerol-3-phosphate acyltransferase	GPAT	-0.131399	6.76667	6.93333	0.519298	0.999863	no	down
CRYCO00081531	glycerol-3-phosphate acyltransferase	GPAT	-0.171108	3.49333	3.84667	0.640073	0.999863	no	down
CRYCO00077427	glycerol-3-phosphate acyltransferase	GPAT	0.217721	1.69667	1.38	0.610895	0.999863	no	up
CRYCO00032652	lysophosphatidic acid acyltransferase	LPAT	-0.926648	8.13	18.4133	0.0712834	0.999863	no	down
CRYCO00029480	phosphatidate phosphatase	PAP	-0.504716	11.8033	15.38	0.10218	0.999863	no	down
CRYCO00028716	phosphatidate phosphatase	PAP	-0.505914	2.27	2.98667	0.148412	0.999863	no	down
CRYCO00058743	phosphatidate phosphatase	PAP	-0.788107	0.936667	1.57333	0.0187444	0.793351	no	down
CRYCO00062818	phosphatidate phosphatase	PAP	0.0268579	3.60667	3.32333	0.927711	0.999863	no	up
CRYCO00021161	phosphatidate phosphatase	PAP	0.110932	0.793333	0.853333	0.902625	1	no	up
CRYCO00046555	2-acylglycerol O-acyltransferase 2	MGAT2	-0.374076	46.3367	56.6867	0.25158	0.999863	no	down
CRYCO00076244	2-acylglycerol O-acyltransferase 2	MGAT2	-0.0281004	1.63333	1.56	0.925422	0.999863	no	down
CRYCO00049376	2-acylglycerol O-acyltransferase 2	MGAT2	0.763933	20.8367	11.2967	0.0236781	0.854628	no	up
CRYCO00022907	2-acylglycerol O-acyltransferase 2	MGAT2	0.057699	5.84	5.37	0.800642	0.999863	no	up
CRYCO00043961	diacylglycerol kinase	DGK	-0.131675	44.5733	45.6767	0.483877	0.999863	no	down
CRYCO00058215	diacylglycerol kinase	DGK	-0.232055	41.57	44.1067	0.405116	0.999863	no	down
CRYCO00051891	diacylglycerol kinase	DGK	-0.233288	30.59	32.16	0.591335	0.999863	no	down
CRYCO00051888	diacylglycerol kinase	DGK	-0.0497995	23.0133	21.86	0.939873	0.999863	no	down
CRYCO00051894	diacylglycerol kinase	DGK	-0.0190862	10.1867	10.7467	0.93169	0.999863	no	down
CRYCO00043427	diacylglycerol kinase	DGK	-0.204797	7.77	8.72	0.451686	0.999863	no	down
CRYCO00011962	diacylglycerol kinase	DGK	-0.100441	6.54667	6.89667	0.772155	0.999863	no	down
CRYCO00062380	diacylglycerol kinase	DGK	-0.00807169	5.38333	5.31333	0.984357	0.999863	no	down
CRYCO00028557	diacylglycerol kinase	DGK	-0.570232	5.34333	7.52	0.0376323	0.999863	no	down
CRYCO0001713	diacylglycerol kinase	DGK	-0.345081	5.27333	6.15	0.339981	0.999863	no	down
CRYCO0003941	diacylglycerol kinase	DGK	-0.00867918	5.09333	4.9	0.983208	0.999863	no	down
CRYCO0003942	diacylglycerol kinase	DGK	-0.00502092	3.98333	3.77667	0.986539	0.999863	no	down
CRYCO00079720	diacylglycerol kinase	DGK	-0.272365	2.87	3.31	0.411194	0.999863	no	down
CRYCO00040253	diacylglycerol kinase	DGK	-0.00183479	2.36333	2.18	0.994701	0.999863	no	down
CRYCO0001712	diacylglycerol kinase	DGK	-0.0765287	2.33667	2.34667	0.798138	0.999863	no	down
CRYCO00045984	diacylglycerol kinase	DGK	-0.111459	1.62667	1.59333	0.796977	0.999863	no	down
CRYCO00079118	diacylglycerol kinase	DGK	-0.94129	0.8	1.47333	0.214357	1	no	down
CRYCO00027701	diacylglycerol kinase	DGK	-2.31561	0	0.06	0.562946	1	no	down
CRYCO00056911	diacylglycerol kinase	DGK	0.279003	6.94	5.23667	0.432739	0.999863	no	up
CRYCO00052136	diacylglycerol kinase	DGK	0.27995	6.29333	4.98	0.185874	0.999863	no	up
CRYCO00062024	diacylglycerol kinase	DGK	0.0935006	4.49333	4.06333	0.751579	0.999863	no	up
CRYCO00028837	diacylglycerol kinase	DGK	0.349029	3.98	3.01	0.321475	0.999863	no	up
CRYCO00011832	diacylglycerol kinase	DGK	0.535314	3.84333	2.61	0.196657	0.999863	no	up
CRYCO00068311	diacylglycerol kinase	DGK	0.0763816	3.81	3.36	0.85108	0.999863	no	up
CRYCO0003943	diacylglycerol kinase	DGK	0.0905805	3.18333	2.91667	0.816857	0.999863	no	up
CRYCO00036507	diacylglycerol kinase	DGK	0.155433	3.13	2.32667	0.699468	0.999863	no	up
CRYCO00050826	diacylglycerol kinase	DGK	0.167906	2.97333	2.61	0.70365	0.999863	no	up
CRYCO00081525	diacylglycerol kinase	DGK	0.0744414	2.08	1.87	0.78247	0.999863	no	up
CRYCO00028628	diacylglycerol kinase	DGK	0.348785	1.65667	1.2	0.438445	0.999863	no	up
CRYCO00051890	diacylglycerol kinase	DGK	0.232307	1.59667	1.25667	0.751139	1	no	up
CRYCO00011833	diacylglycerol kinase	DGK	0.302957	1.57	1.25333	0.555542	0.999863	no	up
CRYCO00027700	diacylglycerol kinase	DGK	0.214411	1.40333	1.03667	0.808596	0.999863	no	up
CRYCO00062500	diacylglycerol kinase	DGK	0.588027	1.37	0.87	0.085858	0.999863	no	up
CRYCO00021210	diacylglycerol kinase	DGK	0.169592	0.99	0.78	0.841871	1	no	up
CRYCO00013828	diacylglycerol kinase	DGK	0.551647	0.956667	0.646667	0.380612	1	no	up
CRYCO00021161	diacylglycerol kinase	DGK	0.110932	0.793333	0.853333	0.902625	1	no	up
CRYCO00061471	diacylglycerol kinase	DGK	0.128325	0.446667	0.403333	0.88365	1	no	up
CRYCO00027699	diacylglycerol kinase	DGK	1.58376	0.4	0.103333	0.630557	1	no	up
CRYCO00046300	diacylglycerol kinase	DGK	2.16697	0.0633333	0.01	0.342194	1	no	up
CRYCO00042796	diacylglycerol O-acyltransferase 1	DGAT1	-1.03395	5.46667	10.37	2.0136e-07	0.000178391	yes	down
CRYCO00046555	diacylglycerol O-acyltransferase 2	DGAT2	-0.374076	46.3367	56.6867	0.25158	0.999863	no	down
CRYCO00024821	diacylglycerol O-acyltransferase 2	DGAT2	-0.0888366	8.19	8.54333	0.836	0.999863	no	down
CRYCO00060597	diacylglycerol O-acyltransferase 2	DGAT2	-0.779166	6.75667	10.9067	0.00145714	0.197225	no	down
CRYCO00042796	diacylglycerol O-acyltransferase 2	DGAT2	-1.03395	5.46667	10.37	2.0136e-07	0.000178391	yes	down
CRYCO00027437	diacylglycerol O-acyltransferase 2	DGAT2	-0.283174	4.38333	4.94	0.284439	0.999863	no	down
CRYCO00054569	diacylglycerol O-acyltransferase 2	DGAT2	-0.0351695	4.15667	3.99	0.9345	0.999863	no	down
CRYCO00022105	diacylglycerol O-acyltransferase 2	DGAT2	0.0145139	20.3167	19.0767	0.954525	0.999863	no	up
CRYCO00010531	diacylglycerol O-acyltransferase 2	DGAT2	0.0362616	10.5233	9.89333	0.893387	0.999863	no	up
CRYCO0006724	diacylglycerol O-acyltransferase 2	DGAT2	0.00101403	5.64667	5.36667	0.99588	0.999863	no	up
CRYCO00080094	diacylglycerol O-acyltransferase 2	DGAT2	0.578254	3.31	2.13333	0.0750235	0.999863	no	up
CRYCO00052051	diacylglycerol O-acyltransferase 2	DGAT2	0.0149891	3.28	2.93333	0.974444	0.999863	no	up
CRYCO00043889	diacylglycerol O-acyltransferase 2	DGAT2	0.147768	1.73667	1.51	0.672755	0.999863	no	up
CRYCO0001896	diacylglycerol O-acyltransferase 2	DGAT2	0.168837	1.55	1.06667	0.738415	0.999863	no	up
CRYCO00024045	diacylglycerol O-acyltransferase	DGAT	-0.0988593	21.8567	21.6567	0.696384	0.999863	no	down
CRYCO00026788	diacylglycerol O-acyltransferase	DGAT	-0.190906	8.72	9.46333	0.390214	0.999863	no	down
CRYCO00014420	diacylglycerol O-acyltransferase	DGAT	-0.0687858	7.96667	8.00333	0.688667	0.999863	no	down
CRYCO00076244	diacylglycerol O-acyltransferase	DGAT	-0.0281004	1.63333	1.56	0.925422	0.999863	no	down

## Sheet: EMP,PPP and TCA cycle
				TPM
gene_id	gene name	abbreviation	log2fc	3-MA_tpm	Control_tpm	pvalue	padjust	significant	regulate
Glycolysis pathway
CRYCO00053339	glucokinase	GK	-0.38207	106.123	124.28	0.176202	0.999863	no	down
CRYCO00059504	glucokinase	GK	0.131117	23.13	20.1433	0.412114	0.999863	no	up
CRYCO00074698	glucokinase	GK	0.201102	11.54	9.40667	0.368048	0.999863	no	up
CRYCO00029647	glucokinase	GK	0.329206	3.70333	2.67333	0.545421	0.999863	no	up
CRYCO00044920	glucokinase	GK	0.327233	2.84	2.21	0.374538	0.999863	no	up
CRYCO00017586	glucokinase	GK	0.283135	1.05	0.776667	0.588427	0.999863	no	up
CRYCO00042468	phosphoglucomutase	PGM	-0.267535	53.4533	60.8933	0.0565703	0.999863	no	down
CRYCO00053306	phosphoglucomutase	PGM	-0.177894	32.3867	34.7567	0.235748	0.999863	no	down
CRYCO00073286	phosphoglucomutase	PGM	-0.317608	28.5567	33.3267	0.0673904	0.999863	no	down
CRYCO00069146	phosphoglucomutase	PGM	-0.0533396	22.4433	20.6367	0.909294	0.999863	no	down
CRYCO00076838	phosphoglucomutase	PGM	-0.158691	12.3	12.4667	0.649471	0.999863	no	down
CRYCO00076837	phosphoglucomutase	PGM	-0.00160546	12.02	11.5767	0.995324	0.999863	no	down
CRYCO00050809	phosphoglucomutase	PGM	-0.15634	1.64333	1.80667	0.735449	0.999863	no	down
CRYCO00076836	phosphoglucomutase	PGM	0.0519472	18.9567	21.82	0.881378	0.999863	no	up
CRYCO00033062	phosphoglucomutase	PGM	0.0539035	12.5633	12.4867	0.783871	0.999863	no	up
CRYCO00018263	phosphoglucomutase	PGM	0.128227	5.49667	4.87	0.595607	0.999863	no	up
CRYCO00050807	phosphoglucomutase	PGM	0.210257	4.15	3.30667	0.46204	0.999863	no	up
CRYCO00050808	phosphoglucomutase	PGM	0.311514	1.46667	1.12333	0.726876	1	no	up
CRYCO00053062	glucose-6-phosphate isomerase	GPI	-0.149579	32.8267	34.0533	0.480537	0.999863	no	down
CRYCO0001548	glucose-6-phosphate isomerase	GPI	-0.276943	17.0033	19.31	0.507124	0.999863	no	down
CRYCO00068060	glucose-6-phosphate isomerase	GPI	0.0546944	14.71	13.7	0.821195	0.999863	no	up
CRYCO0001549	enolase	ENO	-0.109872	48.03	47.8233	0.647163	0.999863	no	down
CRYCO00050793	enolase	ENO	-0.0314916	33.3767	37.4967	0.844826	0.999863	no	down
CRYCO0005119	enolase	ENO	-0.0868947	24.6233	24.5067	0.670206	0.999863	no	down
CRYCO00053061	enolase	ENO	-0.0672684	17.7467	18.3833	0.802313	0.999863	no	down
CRYCO00011946	enolase	ENO	-0.255874	13.0933	14.3	0.382426	0.999863	no	down
CRYCO00066299	enolase	ENO	-0.201733	10.4	11.58	0.357932	0.999863	no	down
CRYCO00085396	enolase	ENO	-0.470695	5.95	8.3	0.426047	0.999863	no	down
CRYCO00051722	enolase	ENO	-0.889258	1.22	2.12667	0.28607	1	no	down
CRYCO00077356	enolase	ENO	-0.351666	0.34	0.423333	0.675961	1	no	down
CRYCO00040307	enolase	ENO	0.153432	39.6833	43.94	0.58234	0.999863	no	up
CRYCO00076836	enolase	ENO	0.0519472	18.9567	21.82	0.881378	0.999863	no	up
CRYCO00069892	enolase	ENO	0.116054	3.37	2.93333	0.610986	0.999863	no	up
CRYCO00018598	enolase	ENO	0.458284	2.43667	1.87667	0.137426	0.999863	no	up
CRYCO00077357	enolase	ENO	0.400126	0.83	0.623333	0.597489	1	no	up
CRYCO00076378	6-phosphofructokinase	PFK	-0.270106	25.9767	29.2533	0.206304	0.999863	no	down
CRYCO00013408	6-phosphofructokinase	PFK	-0.184514	8.48	8.75333	0.584819	0.999863	no	down
CRYCO00042867	6-phosphofructokinase	PFK	-0.337834	8.08	9.48333	0.172549	0.999863	no	down
CRYCO0001446	6-phosphofructokinase	PFK	-0.162987	5.28667	5.77333	0.681684	0.999863	no	down
CRYCO00057044	6-phosphofructokinase	PFK	-0.223429	3.99333	4.56	0.286895	0.999863	no	down
CRYCO00082690	6-phosphofructokinase	PFK	-0.46556	2.45333	3.14	0.0808615	0.999863	no	down
CRYCO0006990	6-phosphofructokinase	PFK	-0.272694	1.69	2.01667	0.673738	1	no	down
CRYCO00063458	6-phosphofructokinase	PFK	-0.491991	0.563333	0.813333	0.697512	1	no	down
CRYCO00066835	6-phosphofructokinase	PFK	0.0810063	109.19	96.2267	0.768621	0.999863	no	up
CRYCO00030750	6-phosphofructokinase	PFK	0.132762	73.9567	67.5867	0.622912	0.999863	no	up
CRYCO00071665	6-phosphofructokinase	PFK	0.226079	20.8833	16.9967	0.242199	0.999863	no	up
CRYCO00044511	6-phosphofructokinase	PFK	0.320017	12.3367	11.2267	0.341773	0.999863	no	up
CRYCO00021604	6-phosphofructokinase	PFK	0.553653	11.9167	8.55333	0.0876741	0.999863	no	up
CRYCO00045330	6-phosphofructokinase	PFK	0.390393	8.66667	6.07667	0.202363	0.999863	no	up
CRYCO00036117	6-phosphofructokinase	PFK	0.591213	5.47	3.7	0.139014	0.999863	no	up
CRYCO00060369	6-phosphofructokinase	PFK	0.138505	5.27333	4.2	0.72129	0.999863	no	up
CRYCO00078159	6-phosphofructokinase	PFK	0.42322	4.53667	3.25667	0.124058	0.999863	no	up
CRYCO0006177	6-phosphofructokinase	PFK	0.648057	4.19667	2.60333	0.0628254	0.999863	no	up
CRYCO00032763	6-phosphofructokinase	PFK	0.805174	4.12333	2.10667	0.0374465	0.999863	no	up
CRYCO0006992	6-phosphofructokinase	PFK	0.0416465	3.79667	3.59667	0.847905	0.999863	no	up
CRYCO00073858	6-phosphofructokinase	PFK	0.376454	3.15333	2.44667	0.538843	0.999863	no	up
CRYCO00034020	6-phosphofructokinase	PFK	0.735994	2.16333	1.07667	0.0941082	1	no	up
CRYCO00062146	6-phosphofructokinase	PFK	0.202758	2.09	1.74333	0.418822	0.999863	no	up
CRYCO00039512	6-phosphofructokinase	PFK	0.512721	1.98333	1.35667	0.171707	0.999863	no	up
CRYCO00048624	6-phosphofructokinase	PFK	0.368447	1.91667	1.49	0.453806	0.999863	no	up
CRYCO00060370	6-phosphofructokinase	PFK	0.181734	1.79	1.54333	0.683462	0.999863	no	up
CRYCO00057046	6-phosphofructokinase	PFK	0.333894	1.49667	1.19	0.502017	0.999863	no	up
CRYCO00057045	6-phosphofructokinase	PFK	0.573034	1.31667	0.87	0.408964	1	no	up
CRYCO00021756	6-phosphofructokinase	PFK	0.43723	1.27667	0.87	0.317022	0.999863	no	up
CRYCO00039514	6-phosphofructokinase	PFK	0.411421	1.22	0.91	0.421587	0.999863	no	up
CRYCO00032761	6-phosphofructokinase	PFK	0.43952	1.15667	0.823333	0.501518	1	no	up
CRYCO0006989	6-phosphofructokinase	PFK	0.515792	1.13667	0.8	0.497679	1	no	up
CRYCO0006988	6-phosphofructokinase	PFK	0.190104	1.1	0.953333	0.782052	0.999863	no	up
CRYCO00034019	6-phosphofructokinase	PFK	3.98462	0.993333	0.0566667	0.0169643	1	no	up
CRYCO00031140	6-phosphofructokinase	PFK	0.0815951	0.826667	0.79	0.914641	1	no	up
CRYCO0006987	6-phosphofructokinase	PFK	0.687359	0.73	0.443333	0.158361	0.999863	no	up
CRYCO00057043	6-phosphofructokinase	PFK	0.773513	0.71	0.416667	0.234226	0.999863	no	up
CRYCO00039513	6-phosphofructokinase	PFK	0.224798	0.666667	0.573333	0.84272	1	no	up
CRYCO00032762	6-phosphofructokinase	PFK	0.487602	0.516667	0.333333	0.613133	1	no	up
CRYCO0006986	6-phosphofructokinase	PFK	0.402803	0.486667	0.366667	0.600986	1	no	up
CRYCO00034017	6-phosphofructokinase	PFK	0.289474	0.463333	0.363333	0.625374	1	no	up
CRYCO00034016	6-phosphofructokinase	PFK	0.581367	0.356667	0.236667	0.667577	1	no	up
CRYCO00085395	fructose-bisphosphate aldolase classⅠ	ALDO	-0.238453	41.8733	55.2867	0.497794	0.999863	no	down
CRYCO00085394	fructose-bisphosphate aldolase classⅠ	ALDO	-0.119585	30.2133	30.6767	0.70338	0.999863	no	down
CRYCO00085397	fructose-bisphosphate aldolase classⅠ	ALDO	-0.456158	4.77	6.54667	0.455024	0.999863	no	down
CRYCO00077356	fructose-bisphosphate aldolase classⅠ	ALDO	-0.351666	0.34	0.423333	0.675961	1	no	down
CRYCO00077357	fructose-bisphosphate aldolase classⅠ	ALDO	0.400126	0.83	0.623333	0.597489	1	no	up
CRYCO00077358	fructose-bisphosphate aldolase classⅠ	ALDO	0.208198	0.693333	0.613333	0.810416	1	no	up
CRYCO00030523	fructose-bisphosphate aldolase classⅡ	FBA	-0.140738	136.737	140.083	0.474837	0.999863	no	down
CRYCO00012328	fructose-bisphosphate aldolase classⅡ	FBA	-0.264562	95.8667	104.723	0.213553	0.999863	no	down
CRYCO00030517	fructose-bisphosphate aldolase classⅡ	FBA	-0.155237	74.1033	76.7233	0.472041	0.999863	no	down
CRYCO00012329	fructose-bisphosphate aldolase classⅡ	FBA	-0.233662	63.02	67.9567	0.496256	0.999863	no	down
CRYCO00041429	fructose-bisphosphate aldolase classⅡ	FBA	-0.171721	54.68	58.5	0.257768	0.999863	no	down
CRYCO00012199	fructose-bisphosphate aldolase classⅡ	FBA	-0.0180411	40.7867	39.3833	0.906008	0.999863	no	down
CRYCO00048673	fructose-bisphosphate aldolase classⅡ	FBA	-0.0655194	25.4667	25.3	0.737063	0.999863	no	down
CRYCO00085396	fructose-bisphosphate aldolase classⅡ	FBA	-0.470695	5.95	8.3	0.426047	0.999863	no	down
CRYCO00025261	fructose-bisphosphate aldolase classⅡ	FBA	0.149806	7.20333	6.35333	0.554636	0.999863	no	up
CRYCO00048672	fructose-bisphosphate aldolase classⅡ	FBA	6.36508	2.11333	0	0.1038	1	no	up
CRYCO00075919	fructose-bisphosphate aldolase	FBA	-0.0199819	14.9033	12.9467	0.933401	0.999863	no	down
CRYCO00034636	fructose-bisphosphate aldolase	FBA	-0.17673	11.68	12.1067	0.593002	0.999863	no	down
CRYCO00082434	fructose-bisphosphate aldolase	FBA	-0.0729391	8.87667	8.61	0.788259	0.999863	no	down
CRYCO00073279	fructose-bisphosphate aldolase	FBA	-0.368483	6.51	5.82667	0.515762	0.999863	no	down
CRYCO0006366	fructose-bisphosphate aldolase	FBA	-0.619249	5.16333	10.7033	0.415728	1	no	down
CRYCO00025035	fructose-bisphosphate aldolase	FBA	-0.522155	3.61333	5.2	0.366114	0.999863	no	down
CRYCO00084054	fructose-bisphosphate aldolase	FBA	-0.317212	3.25	3.77333	0.563742	0.999863	no	down
CRYCO00043773	fructose-bisphosphate aldolase	FBA	-0.0627049	3.06667	2.97667	0.81762	0.999863	no	down
CRYCO00058514	fructose-bisphosphate aldolase	FBA	-0.435678	2.97667	3.85	0.0624327	0.999863	no	down
CRYCO00071014	fructose-bisphosphate aldolase	FBA	-0.239957	2.89667	4.29333	0.535392	0.999863	no	down
CRYCO00058513	fructose-bisphosphate aldolase	FBA	-0.234274	1.34333	1.58667	0.629231	0.999863	no	down
CRYCO00036254	fructose-bisphosphate aldolase	FBA	-0.374259	1.16	1.46333	0.434712	0.999863	no	down
CRYCO00072944	fructose-bisphosphate aldolase	FBA	-0.11498	0.94	1.14	0.768447	0.999863	no	down
CRYCO00030920	fructose-bisphosphate aldolase	FBA	-0.269079	0.896667	1.05333	0.474689	0.999863	no	down
CRYCO00072942	fructose-bisphosphate aldolase	FBA	-0.272062	0.816667	0.946667	0.520966	1	no	down
CRYCO00058512	fructose-bisphosphate aldolase	FBA	-0.521866	0.57	0.836667	0.855326	1	no	down
CRYCO00049367	fructose-bisphosphate aldolase	FBA	-1.72809	0.443333	1.27667	0.187833	1	no	down
CRYCO00084050	fructose-bisphosphate aldolase	FBA	-0.496966	0.0866667	0.12	0.781512	1	no	down
CRYCO00075920	fructose-bisphosphate aldolase	FBA	0.456252	7.74667	4.91333	0.464926	0.999863	no	up
CRYCO00034526	fructose-bisphosphate aldolase	FBA	0.60064	3.9	2.43667	0.0189363	0.793923	no	up
CRYCO00059369	fructose-bisphosphate aldolase	FBA	0.207117	3.70333	2.97667	0.505602	0.999863	no	up
CRYCO00036464	fructose-bisphosphate aldolase	FBA	0.473712	3.6	2.33667	0.410536	0.999863	no	up
CRYCO00060706	fructose-bisphosphate aldolase	FBA	0.114503	2.84667	2	0.69563	0.999863	no	up
CRYCO00030921	fructose-bisphosphate aldolase	FBA	0.295748	1.79667	1.43667	0.566435	1	no	up
CRYCO00083526	fructose-bisphosphate aldolase	FBA	0.0147405	1.04667	0.943333	0.971595	0.999863	no	up
CRYCO0001396	triosephosphate isomerase	TPI	-0.110779	223.617	224.967	0.711957	0.999863	no	down
CRYCO0009072	triosephosphate isomerase	TPI	-0.207184	58.9733	62.5733	0.440522	0.999863	no	down
CRYCO00049487	triosephosphate isomerase	TPI	-0.164258	27.3267	28.2933	0.477612	0.999863	no	down
CRYCO00068060	triosephosphate isomerase	TPI	0.0546944	14.71	13.7	0.821195	0.999863	no	up
CRYCO00053305	triosephosphate isomerase	TPI	2.31507	1.02333	0.226667	0.092696	1	no	up
CRYCO00083710	glyceraldehyde-3-phosphate dehydrogenase	GAPDH	-0.168389	2426.91	2562.21	0.53247	0.999863	no	down
CRYCO00083709	glyceraldehyde-3-phosphate dehydrogenase	GAPDH	-0.176649	749.997	806.377	0.243161	0.999863	no	down
CRYCO00083708	glyceraldehyde-3-phosphate dehydrogenase	GAPDH	-0.217121	644.57	720.523	0.231117	0.999863	no	down
CRYCO00052463	glyceraldehyde-3-phosphate dehydrogenase	GAPDH	-0.0849922	80.92	81.7467	0.813323	0.999863	no	down
CRYCO00052484	glyceraldehyde-3-phosphate dehydrogenase	GAPDH	-0.478569	43.42	59.5133	0.013091	0.692403	no	down
CRYCO00052462	glyceraldehyde-3-phosphate dehydrogenase	GAPDH	-0.141653	34.98	36.4533	0.507669	0.999863	no	down
CRYCO00082518	glyceraldehyde-3-phosphate dehydrogenase	GAPDH	-0.138503	28.9833	30.0867	0.383726	0.999863	no	down
CRYCO00052483	glyceraldehyde-3-phosphate dehydrogenase	GAPDH	-0.338861	21.2733	24.6967	0.2994	0.999863	no	down
CRYCO00015585	glyceraldehyde-3-phosphate dehydrogenase	GAPDH	-0.388163	12.36	13.4933	0.0875672	0.999863	no	down
CRYCO00029965	glyceraldehyde-3-phosphate dehydrogenase	GAPDH	-0.0980633	6.72	6.84333	0.862538	1	no	down
CRYCO00015140	glyceraldehyde-3-phosphate dehydrogenase	GAPDH	-0.0310653	4.60667	4.55333	0.915928	0.999863	no	down
CRYCO00062710	glyceraldehyde-3-phosphate dehydrogenase	GAPDH	-0.788569	2.04333	3.72333	0.0474473	0.999863	no	down
CRYCO00050793	phosphoglycerate kinase	PGK	-0.0314916	33.3767	37.4967	0.844826	0.999863	no	down
CRYCO0005119	phosphoglycerate kinase	PGK	-0.0868947	24.6233	24.5067	0.670206	0.999863	no	down
CRYCO00048746	phosphoglycerate kinase	PGK	-0.197385	22.3033	23.8267	0.664851	0.999863	no	down
CRYCO00034764	phosphoglycerate kinase	PGK	-0.132164	15.4367	15.32	0.733437	0.999863	no	down
CRYCO0005120	phosphoglycerate kinase	PGK	-0.0560617	13.88	13.79	0.842768	0.999863	no	down
CRYCO0005118	phosphoglycerate kinase	PGK	-0.178847	13.1833	14.5067	0.515441	0.999863	no	down
CRYCO00036346	phosphoglycerate kinase	PGK	-0.0877431	6.75667	6.44333	0.836898	0.999863	no	down
CRYCO00079513	phosphoglycerate kinase	PGK	-0.251622	5.07333	6.03333	0.499833	0.999863	no	down
CRYCO00081030	phosphoglycerate kinase	PGK	-0.334514	4.82333	5.78333	0.295383	0.999863	no	down
CRYCO00016277	phosphoglycerate kinase	PGK	-0.456687	4.05	5.49333	0.279871	0.999863	no	down
CRYCO00019133	phosphoglycerate kinase	PGK	-0.0512556	3.63333	3.46667	0.897214	0.999863	no	down
CRYCO00040171	phosphoglycerate kinase	PGK	-0.0221496	3.59	3.61333	0.956082	0.999863	no	down
CRYCO00019134	phosphoglycerate kinase	PGK	-0.151642	3.07	3.39	0.747841	0.999863	no	down
CRYCO00014093	phosphoglycerate kinase	PGK	-0.115255	2.44	2.61	0.824693	0.999863	no	down
CRYCO00055230	phosphoglycerate kinase	PGK	-0.26193	0.736667	0.796667	0.50302	0.999863	no	down
CRYCO00027394	phosphoglycerate kinase	PGK	0.00352515	96.7467	91.0867	0.992856	0.999863	no	up
CRYCO00076836	phosphoglycerate kinase	PGK	0.0519472	18.9567	21.82	0.881378	0.999863	no	up
CRYCO00014520	phosphoglycerate kinase	PGK	0.0427166	18.61	18	0.8119	0.999863	no	up
CRYCO00061967	phosphoglycerate kinase	PGK	0.333258	15.6533	11.89	0.116962	0.999863	no	up
CRYCO00050762	phosphoglycerate kinase	PGK	0.791057	15.62	8.3	0.0991288	0.999863	no	up
CRYCO00068060	phosphoglycerate kinase	PGK	0.0546944	14.71	13.7	0.821195	0.999863	no	up
CRYCO00016280	phosphoglycerate kinase	PGK	0.921518	13.85	8.18667	0.145942	1	no	up
CRYCO00050763	phosphoglycerate kinase	PGK	0.300205	10.6	7.81	0.260609	0.999863	no	up
CRYCO00016279	phosphoglycerate kinase	PGK	0.558485	8.23	5.46333	0.0501221	0.999863	no	up
CRYCO00081033	phosphoglycerate kinase	PGK	0.273007	7.07333	6.31333	0.394969	0.999863	no	up
CRYCO00052964	phosphoglycerate kinase	PGK	0.518329	6.94333	4.45	0.119459	0.999863	no	up
CRYCO00040172	phosphoglycerate kinase	PGK	0.367884	5.72	4.01333	0.439339	0.999863	no	up
CRYCO00034255	phosphoglycerate kinase	PGK	0.155396	3.35333	2.74333	0.617317	0.999863	no	up
CRYCO00040170	phosphoglycerate kinase	PGK	0.290752	2.46333	1.94333	0.355223	0.999863	no	up
CRYCO00010707	phosphoglycerate kinase	PGK	1.10712	0.0766667	0.0333333	0.717623	1	no	up
CRYCO0008179	2,3-bisphosphoglycerate-dependent phosphoglycerate mutase	PGAM	-0.0969811	143.003	147.35	0.616123	0.999863	no	down
CRYCO00070449	2,3-bisphosphoglycerate-dependent phosphoglycerate mutase	PGAM	-0.548141	1.25333	1.79667	0.0679582	0.999863	no	down
CRYCO00075563	2,3-bisphosphoglycerate-dependent phosphoglycerate mutase	PGAM	0.103073	23.88	20.6367	0.596613	0.999863	no	up
CRYCO00030072	2,3-bisphosphoglycerate-dependent phosphoglycerate mutase	PGAM	0.204508	2.57333	2.11667	0.660924	1	no	up
CRYCO00056518	pyruvate kinase	PK	-0.095951	316.44	338.79	0.597567	0.999863	no	down
CRYCO00056555	pyruvate kinase	PK	-0.407412	109.08	133.563	0.034496	0.975117	no	down
CRYCO00044861	pyruvate kinase	PK	-0.0729408	62.03	60.31	0.720974	0.999863	no	down
CRYCO00015476	pyruvate kinase	PK	-0.146518	35.61	37.3333	0.418864	0.999863	no	down
CRYCO00021996	pyruvate kinase	PK	-0.13546	11.6667	12.0933	0.671584	0.999863	no	down
CRYCO00023402	pyruvate kinase	PK	-0.0193098	9.45333	9.24667	0.935785	0.999863	no	down
CRYCO00038429	pyruvate kinase	PK	-0.2132	8.09333	8.64	0.545717	0.999863	no	down
CRYCO00072595	pyruvate kinase	PK	-0.0533356	7.95333	7.48667	0.879052	0.999863	no	down
CRYCO00069906	pyruvate kinase	PK	-0.707739	4.25667	6.27667	0.0740703	0.999863	no	down
CRYCO00069869	pyruvate kinase	PK	-0.0948555	4.24667	4.20667	0.674312	0.999863	no	down
CRYCO00021997	pyruvate kinase	PK	-0.109983	1.76333	1.64667	0.884157	1	no	down
CRYCO00044860	pyruvate kinase	PK	-2.91572	0.733333	5.50667	0.424356	0.999863	no	down
CRYCO00040850	pyruvate kinase	PK	0.0238885	20.6267	19.93	0.960773	0.999863	no	up
CRYCO00075561	pyruvate kinase	PK	0.140891	6.94333	6.23333	0.744917	0.999863	no	up
CRYCO00072594	pyruvate kinase	PK	0.345442	5.06	3.90333	0.345568	0.999863	no	up
CRYCO00075560	pyruvate kinase	PK	0.469684	3.43	2.45667	0.372566	0.999863	no	up
CRYCO00084168	pyruvate kinase	PK	0.2989	3.42667	2.68333	0.246789	0.999863	no	up
CRYCO00038428	pyruvate kinase	PK	0.122567	3.01	2.72	0.865536	1	no	up
CRYCO00052804	pyruvate kinase	PK	0.443122	2.32	1.59333	0.503107	1	no	up
CRYCO00036366	pyruvate kinase	PK	0.144215	2.23667	1.99	0.709377	0.999863	no	up
CRYCO00024509	pyruvate kinase	PK	0.3244	1.85	1.39	0.371823	0.999863	no	up
CRYCO00036370	pyruvate kinase	PK	0.0467702	1.39333	1.32333	0.925661	0.999863	no	up
CRYCO00069870	pyruvate kinase	PK	1.24122	1.39	0.456667	0.438964	1	no	up
CRYCO00063566	Pyruvate dehydrogenase (acetyl-transferring)] kinase	PDK	-0.262969	25.4833	29.3067	0.272454	0.999863	no	down
CRYCO00044004	Pyruvate dehydrogenase (acetyl-transferring)] kinase	PDK	-0.218088	19.3233	18.4933	0.422714	0.999863	no	down
CRYCO00019416	Pyruvate dehydrogenase (acetyl-transferring)] kinase	PDK	-0.0648216	13.8867	12.9833	0.738221	0.999863	no	down
CRYCO00041418	Pyruvate dehydrogenase (acetyl-transferring)] kinase	PDK	-0.552495	13.8733	18.6633	0.147967	0.999863	no	down
CRYCO00078405	Pyruvate dehydrogenase (acetyl-transferring)] kinase	PDK	-0.157135	8.69	9.38667	0.593178	0.999863	no	down
CRYCO00063571	Pyruvate dehydrogenase (acetyl-transferring)] kinase	PDK	-0.344234	8.54	10.6333	0.36506	0.999863	no	down
CRYCO00050171	Pyruvate dehydrogenase (acetyl-transferring)] kinase	PDK	-0.0850117	6.31333	6.41667	0.693842	0.999863	no	down
CRYCO00039195	Pyruvate dehydrogenase (acetyl-transferring)] kinase	PDK	-0.278509	3.33333	3.84333	0.198356	0.999863	no	down
CRYCO00033320	Pyruvate dehydrogenase (acetyl-transferring)] kinase	PDK	-0.869671	2.36333	4.14	0.00190399	0.231822	no	down
CRYCO00019338	Pyruvate dehydrogenase (acetyl-transferring)] kinase	PDK	-0.534431	1.64667	2.2	0.0717032	0.999863	no	down
CRYCO00082421	Pyruvate dehydrogenase (acetyl-transferring)] kinase	PDK	-0.876349	1.62667	2.79667	0.000449963	0.0867568	no	down
CRYCO00061020	Pyruvate dehydrogenase (acetyl-transferring)] kinase	PDK	0.124149	60.4467	56.1067	0.632575	0.999863	no	up
CRYCO00019360	Pyruvate dehydrogenase (acetyl-transferring)] kinase	PDK	0.253972	22.76	18.57	0.16722	0.999863	no	up
CRYCO00019415	Pyruvate dehydrogenase (acetyl-transferring)] kinase	PDK	0.0692641	12.64	11.8033	0.819712	0.999863	no	up
CRYCO00019364	Pyruvate dehydrogenase (acetyl-transferring)] kinase	PDK	0.0571789	12.02	11.4267	0.866909	0.999863	no	up
CRYCO00019361	Pyruvate dehydrogenase (acetyl-transferring)] kinase	PDK	0.31155	11.4467	7.85	0.505035	0.999863	no	up
CRYCO00019414	Pyruvate dehydrogenase (acetyl-transferring)] kinase	PDK	0.200136	9.26333	8.07	0.642982	0.999863	no	up
CRYCO00012974	Pyruvate dehydrogenase (acetyl-transferring)] kinase	PDK	0.0107073	9.19333	9.25667	0.95916	0.999863	no	up
CRYCO00039176	Pyruvate dehydrogenase (acetyl-transferring)] kinase	PDK	0.387559	8.72	7.01667	0.0701922	0.999863	no	up
CRYCO00067901	Pyruvate dehydrogenase (acetyl-transferring)] kinase	PDK	0.0794165	8.60667	7.57	0.79797	0.999863	no	up
CRYCO00058404	Pyruvate dehydrogenase (acetyl-transferring)] kinase	PDK	0.0486711	7.96667	7.41333	0.816837	0.999863	no	up
CRYCO00031391	Pyruvate dehydrogenase (acetyl-transferring)] kinase	PDK	0.188246	4.69667	3.98667	0.412712	0.999863	no	up
CRYCO00036529	Pyruvate dehydrogenase (acetyl-transferring)] kinase	PDK	0.451797	3.83667	2.60667	0.0866285	0.999863	no	up
CRYCO00067955	Pyruvate dehydrogenase (acetyl-transferring)] kinase	PDK	0.181278	3.69333	3.61333	0.521407	0.999863	no	up
CRYCO00082849	Pyruvate dehydrogenase (acetyl-transferring)] kinase	PDK	0.0304793	3.59333	3.28333	0.950942	1	no	up
CRYCO00082848	Pyruvate dehydrogenase (acetyl-transferring)] kinase	PDK	0.23055	2.83667	2.29333	0.461869	0.999863	no	up
Pentose phosphate pathway
CRYCO0005297	6-phosphogluconate dehydrogenase	G6PD	-0.149044	189.62	199.91	0.356094	0.999863	no	down
CRYCO0005296	6-phosphogluconate dehydrogenase	G6PD	-0.13451	116.18	123.873	0.517238	0.999863	no	down
CRYCO0005299	6-phosphogluconate dehydrogenase	G6PD	-0.0195695	70.4667	66.7767	0.940455	0.999863	no	down
CRYCO00053630	6-phosphogluconate dehydrogenase	G6PD	-0.178139	60.59	63.4167	0.401203	0.999863	no	down
CRYCO00040672	6-phosphogluconate dehydrogenase	G6PD	-0.30777	53.45	61.5733	0.121136	0.999863	no	down
CRYCO00077019	6-phosphogluconate dehydrogenase	G6PD	-0.100371	49.09	48.1633	0.732113	0.999863	no	down
CRYCO00022870	6-phosphogluconate dehydrogenase	G6PD	-0.0321996	42.8333	40.52	0.890542	0.999863	no	down
CRYCO00036528	6-phosphogluconate dehydrogenase	G6PD	-0.575525	33.1933	46.8733	0.0642141	0.999863	no	down
CRYCO00043612	6-phosphogluconate dehydrogenase	G6PD	-0.137607	30.09	31.23	0.508622	0.999863	no	down
CRYCO00054044	6-phosphogluconate dehydrogenase	G6PD	-0.0796256	28.0933	28.4833	0.691254	0.999863	no	down
CRYCO00054053	6-phosphogluconate dehydrogenase	G6PD	-0.118864	27.2167	27.9533	0.419115	0.999863	no	down
CRYCO00053631	6-phosphogluconate dehydrogenase	G6PD	-0.285054	23.12	26.6133	0.155402	0.999863	no	down
CRYCO00054791	6-phosphogluconate dehydrogenase	G6PD	-0.182799	22.6533	24.9733	0.549691	0.999863	no	down
CRYCO00043610	6-phosphogluconate dehydrogenase	G6PD	-0.0634786	16.7367	14.3033	0.778657	0.999863	no	down
CRYCO00084027	6-phosphogluconate dehydrogenase	G6PD	-0.18807	6.45333	7.02333	0.497271	0.999863	no	down
CRYCO00082354	6-phosphogluconate dehydrogenase	G6PD	-0.538312	5.23667	7.22333	0.234183	1	no	down
CRYCO00061774	6-phosphogluconate dehydrogenase	G6PD	-0.24011	4.03667	4.61667	0.389673	0.999863	no	down
CRYCO00071754	6-phosphogluconate dehydrogenase	G6PD	0.0935607	10.95	9.46667	0.814366	0.999863	no	up
CRYCO00040615	6-phosphogluconate dehydrogenase	G6PD	0.0589145	7.04	6.09	0.876522	0.999863	no	up
CRYCO00082352	6-phosphogluconate dehydrogenase	G6PD	0.0103077	5.82667	5.66333	0.976521	0.999863	no	up
CRYCO00037946	6-phosphogluconate dehydrogenase	G6PD	0.0592076	5.70333	5.09	0.822973	0.999863	no	up
CRYCO00063852	6-phosphogluconate dehydrogenase	G6PD	0.0150836	4.65333	4.47333	0.962846	0.999863	no	up
CRYCO00057252	6-phosphogluconate dehydrogenase	G6PD	0.278501	4.36333	3.30667	0.463417	0.999863	no	up
CRYCO00077018	6-phosphogluconate dehydrogenase	G6PD	0.214685	3.26	2.79	0.679253	0.999863	no	up
CRYCO00037945	6-phosphogluconate dehydrogenase	G6PD	0.159488	3.16	2.79	0.694212	0.999863	no	up
CRYCO00079917	6-phosphogluconolactonase	PGL	-0.391458	24.2667	29.84	0.0424966	0.999863	no	down
CRYCO00019657	6-phosphogluconolactonase	PGL	-0.236847	19.91	21.1567	0.555658	0.999863	no	down
CRYCO00011454	6-phosphogluconolactonase	PGL	-0.00800462	15.4933	14.6233	0.966867	0.999863	no	down
CRYCO0008808	6-phosphogluconolactonase	PGL	-0.219039	12.0867	13.54	0.427174	0.999863	no	down
CRYCO00019655	6-phosphogluconolactonase	PGL	-0.0718143	11.85	11.3967	0.805247	0.999863	no	down
CRYCO00019658	6-phosphogluconolactonase	PGL	-0.103757	11.0467	11.4533	0.674875	0.999863	no	down
CRYCO00050548	6-phosphogluconolactonase	PGL	0.194615	8.83333	7.72	0.677328	0.999863	no	up
CRYCO00025261	6-phosphogluconolactonase	PGL	0.149806	7.20333	6.35333	0.554636	0.999863	no	up
CRYCO00035584	6-phosphogluconolactonase	PGL	0.118827	6.52333	5.46	0.85001	0.999863	no	up
CRYCO00037946	6-phosphogluconolactonase	PGL	0.0592076	5.70333	5.09	0.822973	0.999863	no	up
CRYCO00024309	6-phosphogluconolactonase	PGL	0.219194	3.48	2.98333	0.577925	0.999863	no	up
CRYCO00037945	6-phosphogluconolactonase	PGL	0.159488	3.16	2.79	0.694212	0.999863	no	up
CRYCO0006193	ribose 5-phosphate isomerase	RPEase	-0.479484	38.2267	46.71	0.136982	0.999863	no	down
CRYCO0006195	ribose 5-phosphate isomerase	RPEase	-0.704754	4.60333	7.37333	0.0801349	1	no	down
CRYCO00015476	transketolase	TKT	-0.146518	35.61	37.3333	0.418864	0.999863	no	down
CRYCO00010378	transketolase	TKT	-0.0827974	22.25	24.2333	0.841693	0.999863	no	down
CRYCO00079449	transketolase	TKT	-0.0291922	17.5867	17.5467	0.913726	0.999863	no	down
CRYCO00038890	transketolase	TKT	-0.190442	15.49	16.6567	0.365425	0.999863	no	down
CRYCO00066298	transketolase	TKT	-0.0416813	10.9733	11.2367	0.912544	0.999863	no	down
CRYCO00066299	transketolase	TKT	-0.201733	10.4	11.58	0.357932	0.999863	no	down
CRYCO00063571	transketolase	TKT	-0.344234	8.54	10.6333	0.36506	0.999863	no	down
CRYCO00079454	transketolase	TKT	-0.109871	4.46	4.74	0.808782	0.999863	no	down
CRYCO00079453	transketolase	TKT	-0.367743	3.84667	4.77	0.19256	0.999863	no	down
CRYCO00059244	transketolase	TKT	-0.0446041	2.17	2.05	0.914758	0.999863	no	down
CRYCO00059245	transketolase	TKT	-0.246859	1.20333	1.35	0.4596	0.999863	no	down
CRYCO00057080	transketolase	TKT	0.34828	22.9367	19.58	0.102536	0.999863	no	up
CRYCO00079450	transketolase	TKT	0.430775	17.0833	13.11	0.407799	1	no	up
CRYCO00079448	transketolase	TKT	0.289663	16.4667	13.0933	0.26733	0.999863	no	up
CRYCO00018588	transketolase	TKT	0.444656	1.40333	0.96	0.118364	0.999863	no	up
CRYCO00076378	6-phosphofructokinase	PFK	-0.270106	25.9767	29.2533	0.206304	0.999863	no	down
CRYCO00013408	6-phosphofructokinase	PFK	-0.184514	8.48	8.75333	0.584819	0.999863	no	down
CRYCO00042867	6-phosphofructokinase	PFK	-0.337834	8.08	9.48333	0.172549	0.999863	no	down
CRYCO0001446	6-phosphofructokinase	PFK	-0.162987	5.28667	5.77333	0.681684	0.999863	no	down
CRYCO00057044	6-phosphofructokinase	PFK	-0.223429	3.99333	4.56	0.286895	0.999863	no	down
CRYCO00082690	6-phosphofructokinase	PFK	-0.46556	2.45333	3.14	0.0808615	0.999863	no	down
CRYCO0006990	6-phosphofructokinase	PFK	-0.272694	1.69	2.01667	0.673738	1	no	down
CRYCO00063458	6-phosphofructokinase	PFK	-0.491991	0.563333	0.813333	0.697512	1	no	down
CRYCO00066835	6-phosphofructokinase	PFK	0.0810063	109.19	96.2267	0.768621	0.999863	no	up
CRYCO00030750	6-phosphofructokinase	PFK	0.132762	73.9567	67.5867	0.622912	0.999863	no	up
CRYCO00071665	6-phosphofructokinase	PFK	0.226079	20.8833	16.9967	0.242199	0.999863	no	up
CRYCO00044511	6-phosphofructokinase	PFK	0.320017	12.3367	11.2267	0.341773	0.999863	no	up
CRYCO00021604	6-phosphofructokinase	PFK	0.553653	11.9167	8.55333	0.0876741	0.999863	no	up
CRYCO00045330	6-phosphofructokinase	PFK	0.390393	8.66667	6.07667	0.202363	0.999863	no	up
CRYCO00036117	6-phosphofructokinase	PFK	0.591213	5.47	3.7	0.139014	0.999863	no	up
CRYCO00060369	6-phosphofructokinase	PFK	0.138505	5.27333	4.2	0.72129	0.999863	no	up
CRYCO00078159	6-phosphofructokinase	PFK	0.42322	4.53667	3.25667	0.124058	0.999863	no	up
CRYCO0006177	6-phosphofructokinase	PFK	0.648057	4.19667	2.60333	0.0628254	0.999863	no	up
CRYCO00032763	6-phosphofructokinase	PFK	0.805174	4.12333	2.10667	0.0374465	0.999863	no	up
CRYCO0006992	6-phosphofructokinase	PFK	0.0416465	3.79667	3.59667	0.847905	0.999863	no	up
CRYCO00073858	6-phosphofructokinase	PFK	0.376454	3.15333	2.44667	0.538843	0.999863	no	up
CRYCO00034020	6-phosphofructokinase	PFK	0.735994	2.16333	1.07667	0.0941082	1	no	up
CRYCO00062146	6-phosphofructokinase	PFK	0.202758	2.09	1.74333	0.418822	0.999863	no	up
CRYCO00039512	6-phosphofructokinase	PFK	0.512721	1.98333	1.35667	0.171707	0.999863	no	up
CRYCO00048624	6-phosphofructokinase	PFK	0.368447	1.91667	1.49	0.453806	0.999863	no	up
CRYCO00060370	6-phosphofructokinase	PFK	0.181734	1.79	1.54333	0.683462	0.999863	no	up
CRYCO00057046	6-phosphofructokinase	PFK	0.333894	1.49667	1.19	0.502017	0.999863	no	up
CRYCO00057045	6-phosphofructokinase	PFK	0.573034	1.31667	0.87	0.408964	1	no	up
CRYCO00021756	6-phosphofructokinase	PFK	0.43723	1.27667	0.87	0.317022	0.999863	no	up
CRYCO00039514	6-phosphofructokinase	PFK	0.411421	1.22	0.91	0.421587	0.999863	no	up
CRYCO00032761	6-phosphofructokinase	PFK	0.43952	1.15667	0.823333	0.501518	1	no	up
CRYCO0006989	6-phosphofructokinase	PFK	0.515792	1.13667	0.8	0.497679	1	no	up
CRYCO0006988	6-phosphofructokinase	PFK	0.190104	1.1	0.953333	0.782052	0.999863	no	up
CRYCO00034019	6-phosphofructokinase	PFK	3.98462	0.993333	0.0566667	0.0169643	1	no	up
CRYCO00031140	6-phosphofructokinase	PFK	0.0815951	0.826667	0.79	0.914641	1	no	up
CRYCO0006987	6-phosphofructokinase	PFK	0.687359	0.73	0.443333	0.158361	0.999863	no	up
CRYCO00057043	6-phosphofructokinase	PFK	0.773513	0.71	0.416667	0.234226	0.999863	no	up
CRYCO00039513	6-phosphofructokinase	PFK	0.224798	0.666667	0.573333	0.84272	1	no	up
CRYCO00032762	6-phosphofructokinase	PFK	0.487602	0.516667	0.333333	0.613133	1	no	up
CRYCO0006986	6-phosphofructokinase	PFK	0.402803	0.486667	0.366667	0.600986	1	no	up
CRYCO00034017	6-phosphofructokinase	PFK	0.289474	0.463333	0.363333	0.625374	1	no	up
CRYCO00034016	6-phosphofructokinase	PFK	0.581367	0.356667	0.236667	0.667577	1	no	up
CRYCO00035558	citrate synthase	CS	-0.101616	809.193	787.307	0.529191	0.999863	no	down
CRYCO00038558	citrate synthase	CS	-0.183727	302.24	318.127	0.30798	0.999863	no	down
CRYCO00030268	citrate synthase	CS	-0.234123	284.987	309.89	0.429837	0.999863	no	down
CRYCO00030265	citrate synthase	CS	-0.238153	245.69	272.647	0.164284	0.999863	no	down
CRYCO00083155	citrate synthase	CS	-0.187875	202.613	217.163	0.354532	0.999863	no	down
CRYCO00030271	citrate synthase	CS	-0.110554	118.09	129.837	0.597234	0.999863	no	down
CRYCO00030269	citrate synthase	CS	-0.17852	66.9633	70.9567	0.264434	0.999863	no	down
CRYCO00030264	citrate synthase	CS	-0.136824	63.3	69.9433	0.708569	0.999863	no	down
CRYCO00030270	citrate synthase	CS	-0.0369336	40.1333	40.5033	0.864918	0.999863	no	down
CRYCO00030267	citrate synthase	CS	-0.166153	38.3333	40.7367	0.386743	0.999863	no	down
CRYCO00035561	citrate synthase	CS	-0.274427	27.39	31.1533	0.0887014	0.999863	no	down
CRYCO00035559	citrate synthase	CS	-0.383118	26.7167	32.68	0.0475021	0.999863	no	down
CRYCO00036154	citrate synthase	CS	-0.414301	14.64	17.87	0.13491	0.999863	no	down
CRYCO00042867	citrate synthase	CS	-0.337834	8.08	9.48333	0.172549	0.999863	no	down
CRYCO00051048	citrate synthase	CS	-0.333792	1.10333	1.27333	0.646548	1	no	down
CRYCO00062191	citrate synthase	CS	0.106883	21.6367	20.1	0.752616	0.999863	no	up
CRYCO00062193	citrate synthase	CS	0.147082	8.64333	8.35333	0.786832	0.999863	no	up
CRYCO00083154	citrate synthase	CS	0.456652	8.09667	5.67	0.0360976	0.991629	no	up
CRYCO00062192	citrate synthase	CS	0.22369	4.96333	4.14333	0.54339	0.999863	no	up
TCA cycle
CRYCO00083155	ATP citrate (pro-S)-lyase	ACLY	-0.187875	202.613	217.163	0.354532	0.999863	no	down
CRYCO00062193	ATP citrate (pro-S)-lyase	ACLY	0.147082	8.64333	8.35333	0.786832	0.999863	no	up
CRYCO00083154	ATP citrate (pro-S)-lyase	ACLY	0.456652	8.09667	5.67	0.0360976	0.991629	no	up
CRYCO00048413	aconitate hydratase	AHD	-0.140915	311.503	320.473	0.509755	0.999863	no	down
CRYCO00048414	aconitate hydratase	AHD	-0.153568	88.33	97.2567	0.301316	0.999863	no	down
CRYCO00048415	aconitate hydratase	AHD	-0.170984	83.5367	87.48	0.663851	0.999863	no	down
CRYCO00048419	aconitate hydratase	AHD	-0.207156	67.69	72.1633	0.383352	0.999863	no	down
CRYCO00014806	aconitate hydratase	AHD	-0.313296	57.51	60.9267	0.32393	0.999863	no	down
CRYCO00048412	aconitate hydratase	AHD	-0.225331	57.3367	66.2633	0.37582	0.999863	no	down
CRYCO00048417	aconitate hydratase	AHD	-0.223292	52.6733	59.0433	0.275533	0.999863	no	down
CRYCO00048416	aconitate hydratase	AHD	-0.386772	49.28	62.4767	0.124465	0.999863	no	down
CRYCO00048418	aconitate hydratase	AHD	-0.0632585	30.14	31.0333	0.857793	0.999863	no	down
CRYCO00038723	aconitate hydratase	AHD	-0.135858	29.7467	30.0467	0.587058	0.999863	no	down
CRYCO00048421	aconitate hydratase	AHD	-0.241203	28.4467	33.08	0.520983	0.999863	no	down
CRYCO00014807	aconitate hydratase	AHD	-0.112877	16.8633	18.0067	0.781801	0.999863	no	down
CRYCO00020012	aconitate hydratase	AHD	-0.00477705	14.2867	13.8567	0.985491	0.999863	no	down
CRYCO00020744	aconitate hydratase	AHD	0.0177559	155.407	147.99	0.92361	0.999863	no	up
CRYCO00083288	aconitate hydratase	AHD	0.0167699	15.58	13.6667	0.972664	0.999863	no	up
CRYCO00041234	aconitate hydratase	AHD	0.16242	6.13333	5.24333	0.742813	1	no	up
CRYCO00010591	isocitrate dehydrogenase	IDH	-0.143748	217.867	228.703	0.379578	0.999863	no	down
CRYCO00051749	isocitrate dehydrogenase	IDH	-0.156844	106.29	109.853	0.421012	0.999863	no	down
CRYCO00072085	isocitrate dehydrogenase	IDH	-0.196939	43.2467	48.39	0.478581	0.999863	no	down
CRYCO00039034	isocitrate dehydrogenase	IDH	-0.47499	36.5933	46.6633	0.0690018	0.999863	no	down
CRYCO00039035	isocitrate dehydrogenase	IDH	-0.182644	22.4467	24.78	0.503909	0.999863	no	down
CRYCO00081867	isocitrate dehydrogenase	IDH	-0.120371	2.56667	2.57	0.658374	0.999863	no	down
CRYCO00041298	isocitrate dehydrogenase	IDH	-0.595128	1.43667	2.09	0.12566	0.999863	no	down
CRYCO00049500	isocitrate dehydrogenase	IDH	-0.254554	1.17	1.35667	0.485377	0.999863	no	down
CRYCO00041297	isocitrate dehydrogenase	IDH	-0.176566	0.716667	0.803333	0.743214	0.999863	no	down
CRYCO00032441	isocitrate dehydrogenase	IDH	0.202213	18.0567	14.88	0.609328	0.999863	no	up
CRYCO00032442	isocitrate dehydrogenase	IDH	0.0682338	7.65333	7.04	0.7675	0.999863	no	up
CRYCO00070511	isocitrate dehydrogenase	IDH	0.0129071	7.48667	5.38333	0.969154	0.999863	no	up
CRYCO00049501	isocitrate dehydrogenase	IDH	0.21609	5.46667	3.24667	0.494917	0.999863	no	up
CRYCO00010593	isocitrate dehydrogenase	IDH	0.0394906	2.87667	2.77	0.95038	0.999863	no	up
CRYCO00081866	isocitrate dehydrogenase	IDH	0.173382	1.97333	1.67333	0.775849	0.999863	no	up
CRYCO00049499	isocitrate dehydrogenase	IDH	0.492055	1.27333	1.02333	0.363467	0.999863	no	up
CRYCO00053339	2-oxoglutarate dehydrogenase	OGDH	-0.38207	106.123	124.28	0.176202	0.999863	no	down
CRYCO00061203	2-oxoglutarate dehydrogenase	OGDH	-0.129034	44.2633	45.7567	0.40642	0.999863	no	down
CRYCO00010601	2-oxoglutarate dehydrogenase	OGDH	-0.0929411	43.22	43.2167	0.554364	0.999863	no	down
CRYCO00010377	2-oxoglutarate dehydrogenase	OGDH	-0.204657	29.42	32.0233	0.190317	0.999863	no	down
CRYCO00010378	2-oxoglutarate dehydrogenase	OGDH	-0.0827974	22.25	24.2333	0.841693	0.999863	no	down
CRYCO00010380	2-oxoglutarate dehydrogenase	OGDH	-0.579558	14.07	20.8733	0.312511	0.999863	no	down
CRYCO00059244	2-oxoglutarate dehydrogenase	OGDH	-0.0446041	2.17	2.05	0.914758	0.999863	no	down
CRYCO00059245	2-oxoglutarate dehydrogenase	OGDH	-0.246859	1.20333	1.35	0.4596	0.999863	no	down
CRYCO00044263	2-oxoglutarate dehydrogenase	OGDH	-0.0788336	0.193333	0.2	0.92513	1	no	down
CRYCO00018588	2-oxoglutarate dehydrogenase	OGDH	0.444656	1.40333	0.96	0.118364	0.999863	no	up
CRYCO00059246	2-oxoglutarate dehydrogenase	OGDH	0.037598	0.966667	0.926667	0.967542	1	no	up
CRYCO00044271	2-oxoglutarate dehydrogenase	OGDH	0.131848	0.766667	0.71	0.846626	1	no	up
CRYCO00069568	succinyl-CoA synthetase	SCS	-0.00476425	61.16	61.9867	0.992541	0.999863	no	down
CRYCO00045226	succinyl-CoA synthetase	SCS	-0.0945453	29.22	30.8333	0.803685	0.999863	no	down
CRYCO00075692	succinyl-CoA synthetase	SCS	-0.399482	10.99	14.2533	0.36669	0.999863	no	down
CRYCO00075684	succinyl-CoA synthetase	SCS	-0.11426	10.65	11.1433	0.67198	0.999863	no	down
CRYCO00069569	succinyl-CoA synthetase	SCS	0.16209	31.86	27.7	0.512228	0.999863	no	up
CRYCO00062193	succinyl-CoA synthetase	SCS	0.147082	8.64333	8.35333	0.786832	0.999863	no	up
CRYCO00079421	succinate dehydrogenase subunit 1	SDH1	-0.0871535	182.75	183.543	0.571911	0.999863	no	down
CRYCO00079423	succinate dehydrogenase subunit 1	SDH1	-0.248053	22.3467	24.66	0.420092	0.999863	no	down
CRYCO00079424	succinate dehydrogenase subunit 1	SDH1	-0.138558	20.8	19.4067	0.362577	0.999863	no	down
CRYCO00058182	succinate dehydrogenase subunit 1	SDH1	-0.0298102	19.02	19.0467	0.905364	0.999863	no	down
CRYCO00015582	succinate dehydrogenase subunit 1	SDH1	-0.0183496	17.3267	16.5467	0.919342	0.999863	no	down
CRYCO00015581	succinate dehydrogenase subunit 1	SDH1	-0.155972	11.38	12.6	0.683364	0.999863	no	down
CRYCO00058183	succinate dehydrogenase subunit 1	SDH1	-0.00411269	8.03667	7.80667	0.990365	0.999863	no	down
CRYCO00073936	succinate dehydrogenase subunit 2	SDH2	-0.145857	37.46	39.4867	0.387928	0.999863	no	down
CRYCO00020593	succinate dehydrogenase subunit 2	SDH2	-0.0438978	14.1633	13.73	0.827458	0.999863	no	down
CRYCO00025601	succinate dehydrogenase subunit 2	SDH2	-0.215738	14.0567	15.9633	0.539012	0.999863	no	down
CRYCO00025602	succinate dehydrogenase subunit 2	SDH2	-0.0209332	13.99	13.6167	0.92061	0.999863	no	down
CRYCO00066024	succinate dehydrogenase	SDH	-0.246942	92.78	100.5	0.386927	0.999863	no	down
CRYCO0008044	succinate dehydrogenase	SDH	-0.226324	75.6133	85.05	0.208973	0.999863	no	down
CRYCO00022109	succinate dehydrogenase	SDH	-0.116111	8.84333	8.79	0.753748	0.999863	no	down
CRYCO00038589	succinate dehydrogenase	SDH	-0.738674	3.59	5.37667	0.000844248	0.1327	no	down
CRYCO0003512	succinate dehydrogenase	SDH	-0.144025	2.92	3.13	0.685452	0.999863	no	down
CRYCO0004849	succinate dehydrogenase	SDH	-0.249152	1.35333	1.52667	0.317308	0.999863	no	down
CRYCO00038591	succinate dehydrogenase	SDH	-0.355606	0.756667	0.99	0.705434	1	no	down
CRYCO0003513	succinate dehydrogenase	SDH	0.0246819	5.67	5.42	0.935132	0.999863	no	up
CRYCO0009028	succinate dehydrogenase	SDH	0.36678	4.98667	3.58667	0.253591	0.999863	no	up
CRYCO00058475	succinate dehydrogenase	SDH	0.215185	2.99	2.39	0.591255	0.999863	no	up
CRYCO00078025	succinate dehydrogenase	SDH	0.324651	2.61333	1.97	0.375238	0.999863	no	up
CRYCO0009027	succinate dehydrogenase	SDH	0.0889437	1.69333	1.57333	0.864867	0.999863	no	up
CRYCO00059801	fumarate hydratase	FHD	-0.25789	43.5033	47.1333	0.236605	0.999863	no	down
CRYCO00038910	fumarate hydratase	FHD	-0.14678	5.92667	6.25	0.570677	0.999863	no	down
CRYCO00071339	fumarate hydratase	FHD	0.0668016	4.16	3.72333	0.797894	0.999863	no	up
CRYCO00015902	malate dehydrogenase	MDH	-0.199335	242.883	238.87	0.398338	0.999863	no	down
CRYCO00019119	malate dehydrogenase	MDH	-0.0262332	219.86	211.02	0.881944	0.999863	no	down
CRYCO00010591	malate dehydrogenase	MDH	-0.143748	217.867	228.703	0.379578	0.999863	no	down
CRYCO00014014	malate dehydrogenase	MDH	-0.261089	202.84	221.673	0.356635	0.999863	no	down
CRYCO00069124	malate dehydrogenase	MDH	-0.373298	118.783	139.393	0.232207	0.999863	no	down
CRYCO00069128	malate dehydrogenase	MDH	-0.2608	84.1267	95.74	0.0843433	0.999863	no	down
CRYCO00014013	malate dehydrogenase	MDH	-0.255119	78.34	86.95	0.185985	0.999863	no	down
CRYCO00019118	malate dehydrogenase	MDH	-0.00953962	65.5467	63.2867	0.965292	0.999863	no	down
CRYCO00031376	malate dehydrogenase	MDH	-0.120865	64.1633	64.1067	0.476434	0.999863	no	down
CRYCO00055839	malate dehydrogenase	MDH	-0.0699756	61.13	58.3467	0.854023	0.999863	no	down
CRYCO00021147	malate dehydrogenase	MDH	-0.00495438	54.7033	53.5833	0.986266	0.999863	no	down
CRYCO00019199	malate dehydrogenase	MDH	-0.0764542	48.1333	47.9033	0.630168	0.999863	no	down
CRYCO00031378	malate dehydrogenase	MDH	-0.107174	46.4	44.71	0.804584	0.999863	no	down
CRYCO00059687	malate dehydrogenase	MDH	-0.272252	43.9867	48.0433	0.418142	0.999863	no	down
CRYCO00059681	malate dehydrogenase	MDH	-0.145833	39.6833	39.65	0.676095	0.999863	no	down
CRYCO00035752	malate dehydrogenase	MDH	-0.343449	37.8267	46.8467	0.285938	0.999863	no	down
CRYCO00082686	malate dehydrogenase	MDH	-0.199405	33.26	36.98	0.403454	0.999863	no	down
CRYCO00056419	malate dehydrogenase	MDH	-0.0994206	32.25	32.1833	0.654017	0.999863	no	down
CRYCO000232	malate dehydrogenase	MDH	-0.189783	30.1733	31.4667	0.551054	0.999863	no	down
CRYCO0005921	malate dehydrogenase	MDH	-0.156878	26.8267	29.3867	0.333545	0.999863	no	down
CRYCO00017670	malate dehydrogenase	MDH	-0.0808533	25.0067	21.72	0.756267	0.999863	no	down
CRYCO00043843	malate dehydrogenase	MDH	-0.108894	22.65	22.6267	0.668019	0.999863	no	down
CRYCO00038209	malate dehydrogenase	MDH	-0.215443	18.61	20.42	0.349534	0.999863	no	down
CRYCO0003442	malate dehydrogenase	MDH	-0.206859	13.5767	14.4767	0.477042	0.999863	no	down
CRYCO00037037	malate dehydrogenase	MDH	-0.257529	12.32	14.8033	0.407343	0.999863	no	down
CRYCO00037036	malate dehydrogenase	MDH	-0.0724987	10.8467	11.4933	0.760106	0.999863	no	down
CRYCO00069941	malate dehydrogenase	MDH	-0.388108	9.02	11.22	0.0300907	0.934861	no	down
CRYCO00043844	malate dehydrogenase	MDH	-0.0376477	8.78667	8.74	0.900085	0.999863	no	down
CRYCO00054718	malate dehydrogenase	MDH	-0.274643	8.08333	9.18333	0.192116	0.999863	no	down
CRYCO00054716	malate dehydrogenase	MDH	-0.0483665	6.19333	6.93333	0.913154	0.999863	no	down
CRYCO00077851	malate dehydrogenase	MDH	-0.613505	5.29333	7.77333	0.0341405	0.971409	no	down
CRYCO00021148	malate dehydrogenase	MDH	-0.225529	4.93667	5.54667	0.468622	0.999863	no	down
CRYCO0005242	malate dehydrogenase	MDH	-0.375936	4.73667	5.69333	0.0893882	0.999863	no	down
CRYCO00082440	malate dehydrogenase	MDH	-0.216273	3.96	4.39667	0.365863	0.999863	no	down
CRYCO00077852	malate dehydrogenase	MDH	-0.96293	3.04333	5.97333	0.0514965	0.999863	no	down
CRYCO00042600	malate dehydrogenase	MDH	-0.102782	2.57333	2.64333	0.67409	0.999863	no	down
CRYCO00048611	malate dehydrogenase	MDH	-0.104103	1.98333	1.99333	0.778403	0.999863	no	down
CRYCO00027993	malate dehydrogenase	MDH	-0.0158034	1.74	1.72	0.959791	0.999863	no	down
CRYCO00042598	malate dehydrogenase	MDH	-0.102989	1.34667	1.4	0.767346	0.999863	no	down
CRYCO00019086	malate dehydrogenase	MDH	-0.10721	0.53	0.55	0.766158	0.999863	no	down
CRYCO0007767	malate dehydrogenase	MDH	-0.501538	0.513333	0.686667	0.400023	1	no	down
CRYCO00059682	malate dehydrogenase	MDH	0.0209135	57.77	55.1233	0.91865	0.999863	no	up
CRYCO00021150	malate dehydrogenase	MDH	0.25549	57.1633	56.54	0.330627	0.999863	no	up
CRYCO00082684	malate dehydrogenase	MDH	0.0475356	37.7533	34.11	0.873822	0.999863	no	up
CRYCO00021149	malate dehydrogenase	MDH	0.363466	34.5933	24.72	0.248218	0.999863	no	up
CRYCO00069127	malate dehydrogenase	MDH	0.000651758	26.1	26.05	0.998366	0.999863	no	up
CRYCO00032441	malate dehydrogenase	MDH	0.202213	18.0567	14.88	0.609328	0.999863	no	up
CRYCO00070448	malate dehydrogenase	MDH	0.1032	17.8133	15.9767	0.693306	0.999863	no	up
CRYCO00069141	malate dehydrogenase	MDH	0.304433	15.04	11.1067	0.427434	0.999863	no	up
CRYCO00016452	malate dehydrogenase	MDH	0.0641081	11.3167	9.86667	0.836619	0.999863	no	up
CRYCO00043402	malate dehydrogenase	MDH	0.0347939	9.84667	8.76333	0.90297	0.999863	no	up
CRYCO00032442	malate dehydrogenase	MDH	0.0682338	7.65333	7.04	0.7675	0.999863	no	up
CRYCO00062776	malate dehydrogenase	MDH	0.037892	7.46333	6.74333	0.913472	0.999863	no	up
CRYCO00077691	malate dehydrogenase	MDH	0.128545	7.4	5.96667	0.815895	0.999863	no	up
CRYCO00021454	malate dehydrogenase	MDH	0.0938008	7.03	6.56667	0.831586	0.999863	no	up
CRYCO00014583	malate dehydrogenase	MDH	0.444714	6.06	4.14667	0.0744485	0.999863	no	up
CRYCO00027696	malate dehydrogenase	MDH	0.118618	6.03	5.28	0.613725	0.999863	no	up
CRYCO00079606	malate dehydrogenase	MDH	0.1147	5.92333	5.01667	0.785847	0.999863	no	up
CRYCO00034732	malate dehydrogenase	MDH	0.791231	5.9	3.33667	0.0195385	0.799191	no	up
CRYCO00014399	malate dehydrogenase	MDH	0.0309888	5.83	5.15667	0.943262	0.999863	no	up
CRYCO00017066	malate dehydrogenase	MDH	0.831307	5.5	2.99	0.00683254	0.493221	no	up
CRYCO00036756	malate dehydrogenase	MDH	0.74165	4.95667	2.63333	0.169544	0.999863	no	up
CRYCO00025448	malate dehydrogenase	MDH	0.0210872	4.82333	4.63667	0.939305	0.999863	no	up
CRYCO00072799	malate dehydrogenase	MDH	0.241649	4.17	3.16667	0.60584	0.999863	no	up
CRYCO00077692	malate dehydrogenase	MDH	0.010762	3.98667	3.41	0.970888	0.999863	no	up
CRYCO0004339	malate dehydrogenase	MDH	0.081522	3.76	3.25667	0.820552	0.999863	no	up
CRYCO00028251	malate dehydrogenase	MDH	0.439323	3.71667	2.57333	0.126956	0.999863	no	up
CRYCO00016682	malate dehydrogenase	MDH	0.510995	3.04	2.04	0.266124	1	no	up
CRYCO00010593	malate dehydrogenase	MDH	0.0394906	2.87667	2.77	0.95038	0.999863	no	up
CRYCO00020950	malate dehydrogenase	MDH	0.498605	2.78333	1.82	0.10963	0.999863	no	up
CRYCO00017775	malate dehydrogenase	MDH	0.0522492	2.55333	2.56	0.912049	0.999863	no	up
CRYCO00023573	malate dehydrogenase	MDH	0.170136	2.33333	1.84	0.8191	0.999863	no	up
CRYCO00011029	malate dehydrogenase	MDH	0.43668	2.26667	1.42667	0.377338	0.999863	no	up
CRYCO0004338	malate dehydrogenase	MDH	0.266365	2.07333	1.61333	0.495039	0.999863	no	up
CRYCO00052447	malate dehydrogenase	MDH	0.315701	2.05667	1.59667	0.331705	0.999863	no	up
CRYCO000406	malate dehydrogenase	MDH	0.432868	1.98333	1.35667	0.283363	0.999863	no	up
CRYCO0005249	malate dehydrogenase	MDH	0.155167	1.96	1.63	0.625634	0.999863	no	up
CRYCO00031052	malate dehydrogenase	MDH	0.701888	1.85333	1.08667	0.510687	1	no	up
CRYCO00031123	malate dehydrogenase	MDH	0.152773	1.53667	1.33	0.681396	0.999863	no	up
CRYCO00025479	malate dehydrogenase	MDH	0.083717	1.44667	1.29	0.789061	0.999863	no	up
CRYCO00072801	malate dehydrogenase	MDH	0.0479661	1.12	1.02333	0.934275	1	no	up
CRYCO00054715	malate dehydrogenase	MDH	0.247703	0.113333	0.106667	0.881307	1	no	up

## Sheet: MEP, MVA and carotenoid
				TPM
gene_id	gene name	abbreviation	log2fc	3-MA_tpm	Control_tpm	pvalue	padjust	significant	regulate
MVA pathway
CRYCO00015476	1-deoxy-D-xylulose-5-phosphate synthase	DXS	-0.146518	35.61	37.3333	0.418864	0.999863	no	down
CRYCO00057080	1-deoxy-D-xylulose-5-phosphate synthase	DXS	0.34828	22.9367	19.58	0.102536	0.999863	no	up
CRYCO00040850	1-deoxy-D-xylulose-5-phosphate synthase	DXS	0.0238885	20.6267	19.93	0.960773	0.999863	no	up
CRYCO00079448	1-deoxy-D-xylulose-5-phosphate synthase	DXS	0.289663	16.4667	13.0933	0.26733	0.999863	no	up
CRYCO00083597	1-deoxy-D-xylulose-5-phosphate synthase	DXS	0.189569	3.42	2.75	0.641544	0.999863	no	up
CRYCO00071763	hydroxymethylglutaryl-CoA synthase	HMGCS	-0.0702825	1.17333	1.20667	0.931406	1	no	down
CRYCO00016377	hydroxymethylglutaryl-CoA synthase	HMGCS	-0.0968012	0.3	0.31	0.878901	1	no	down
CRYCO00016373	hydroxymethylglutaryl-CoA synthase	HMGCS	-0.545928	0.0633333	0.0933333	0.694075	1	no	down
CRYCO00069166	hydroxymethylglutaryl-CoA synthase	HMGCS	0.2236	22.8233	17.6467	0.71748	0.999863	no	up
CRYCO00079011	hydroxymethylglutaryl-CoA synthase	HMGCS	0.171154	13.2467	10.7067	0.502369	0.999863	no	up
CRYCO00079010	hydroxymethylglutaryl-CoA synthase	HMGCS	0.261032	7.6	6.08667	0.271561	0.999863	no	up
CRYCO00074317	hydroxymethylglutaryl-CoA synthase	HMGCS	0.146206	1.2	1.03667	0.605479	0.999863	no	up
CRYCO00015253	hydroxymethylglutaryl-CoA synthase	HMGCS	2.01322	0.12	0	0.617321	1	no	up
CRYCO00059558	hydroxymethylglutaryl-CoA reductase (NADPH)	HMGCR	-0.254457	30.7033	34.2033	0.202544	0.999863	no	down
CRYCO00075031	hydroxymethylglutaryl-CoA reductase (NADPH)	HMGCR	-0.0521588	30.6467	30.92	0.867758	0.999863	no	down
CRYCO00046859	hydroxymethylglutaryl-CoA reductase (NADPH)	HMGCR	-0.0833781	10.5	10.1567	0.800138	0.999863	no	down
CRYCO00056659	hydroxymethylglutaryl-CoA reductase (NADPH)	HMGCR	-0.143983	10.1333	10.3667	0.663862	0.999863	no	down
CRYCO00079922	hydroxymethylglutaryl-CoA reductase (NADPH)	HMGCR	-0.115261	0.473333	0.48	0.895619	1	no	down
CRYCO0009425	hydroxymethylglutaryl-CoA reductase (NADPH)	HMGCR	0.27752	7.08333	5.54333	0.274761	0.999863	no	up
CRYCO00077520	hydroxymethylglutaryl-CoA reductase (NADPH)	HMGCR	0.0849757	3.37	2.95333	0.778714	0.999863	no	up
CRYCO00051504	hydroxymethylglutaryl-CoA reductase (NADPH)	HMGCR	0.252268	2.46333	1.97333	0.506449	0.999863	no	up
CRYCO00073894	hydroxymethylglutaryl-CoA reductase (NADPH)	HMGCR	0.410801	1.03333	0.72	0.293137	0.999863	no	up
CRYCO00031663	mevalonate kinase	MVK	-0.573459	1.15667	1.81	0.107583	0.999863	no	down
CRYCO00031665	mevalonate kinase	MVK	0.850724	3.19333	1.54333	0.296052	1	no	up
CRYCO00054601	isopentenyl phosphate kinase	ipk	0.0474131	9.50333	8.57333	0.860963	0.999863	no	up
			0
MEP pathway			0
CRYCO00015476	1-deoxy-D-xylulose-5-phosphate synthase	DXS	-0.146518	35.61	37.3333	0.418864	0.999863	no	down
CRYCO00057080	1-deoxy-D-xylulose-5-phosphate synthase	DXS	0.34828	22.9367	19.58	0.102536	0.999863	no	up
CRYCO00040850	1-deoxy-D-xylulose-5-phosphate synthase	DXS	0.0238885	20.6267	19.93	0.960773	0.999863	no	up
CRYCO00079448	1-deoxy-D-xylulose-5-phosphate synthase	DXS	0.289663	16.4667	13.0933	0.26733	0.999863	no	up
CRYCO00083597	1-deoxy-D-xylulose-5-phosphate synthase	DXS	0.189569	3.42	2.75	0.641544	0.999863	no	up
CRYCO00071003	1-deoxy-D-xylulose-5-phosphate reductoisomerase	DXR	-0.00728097	4.87333	4.46	0.983006	0.999863	no	down
CRYCO00074105	1-deoxy-D-xylulose-5-phosphate reductoisomerase	DXR	0.204786	8.20667	6.69667	0.300179	0.999863	no	up
CRYCO00062029	1-deoxy-D-xylulose-5-phosphate reductoisomerase	DXR	0.310184	3.21667	2.53333	0.502674	0.999863	no	up
CRYCO00084692	2-C-methyl-D-erythritol 4-phosphate cytidylyltransferase	ispD	-0.000233833	2.59333	2.49	0.999512	0.99996	no	down
CRYCO00057646	2-C-methyl-D-erythritol 4-phosphate cytidylyltransferase	ispD	0.0937654	8.67667	7.69	0.729141	0.999863	no	up
CRYCO00084681	2-C-methyl-D-erythritol 4-phosphate cytidylyltransferase	ispD	0.209593	2.88	2.23	0.664727	0.999863	no	up
CRYCO00073004	2-C-methyl-D-erythritol 4-phosphate cytidylyltransferase	ispD	0.17725	1.86667	1.64	0.817196	0.999863	no	up
CRYCO00023590	2-C-methyl-D-erythritol 2,4-cyclodiphosphate synthase	ispF	0.0671341	13.0667	11.1867	0.863286	0.999863	no	up
CRYCO00036644	4-diphosphocytidyl-2-C-methyl-D-erythritol kinase	ispE	0.540011	9.48	5.81667	0.334303	0.999863	no	up
CRYCO00036645	4-diphosphocytidyl-2-C-methyl-D-erythritol kinase	ispE	0.151547	5.72667	4.78667	0.653776	0.999863	no	up
CRYCO00039167	4-hydroxy-3-methylbut-2-en-1-yl diphosphate synthase	ispG	-0.0641156	14.5933	14.0533	0.873729	0.999863	no	down
CRYCO00031661	4-hydroxy-3-methylbut-2-en-1-yl diphosphate synthase	ispG	-0.293853	3.60333	4.05333	0.420623	0.999863	no	down
CRYCO00039169	4-hydroxy-3-methylbut-2-en-1-yl diphosphate synthase	ispG	0.117154	21.2467	18.75	0.602927	0.999863	no	up
CRYCO00049004	4-hydroxy-3-methylbut-2-en-1-yl diphosphate synthase	ispG	0.156101	19.8367	16.6467	0.668731	0.999863	no	up
CRYCO00039170	4-hydroxy-3-methylbut-2-en-1-yl diphosphate synthase	ispG	0.176085	12.85	10.9867	0.450554	0.999863	no	up
CRYCO00081406	4-hydroxy-3-methylbut-2-en-1-yl diphosphate synthase	ispG	0.56178	2.84667	1.82667	0.133676	0.999863	no	up
CRYCO00024307	4-hydroxy-3-methylbut-2-en-1-yl diphosphate synthase	ispG	0.103538	0.593333	0.54	0.887328	1	no	up
CRYCO00024308	4-hydroxy-3-methylbut-2-en-1-yl diphosphate synthase	ispG	0.241169	0.58	0.453333	0.742741	1	no	up
CRYCO00028609	4-hydroxy-3-methylbut-2-en-1-yl diphosphate synthase	ispG	0.631386	0.49	0.33	0.658427	1	no	up
CRYCO00049005	4-hydroxy-3-methylbut-2-en-1-yl diphosphate reductase	ispH/HDR	-0.13258	24.7067	27.5067	0.671762	0.999863	no	down
CRYCO00049004	4-hydroxy-3-methylbut-2-en-1-yl diphosphate reductase	ispH/HDR	0.156101	19.8367	16.6467	0.668731	0.999863	no	up
CRYCO00041671	isopentenyl-diphosphate Delta-isomerase	idi/IDI	-0.194867	3.52333	3.81333	0.4734	0.999863	no	down
CRYCO00037279	isopentenyl-diphosphate Delta-isomerase	idi/IDI	0.0112063	6.37	5.96667	0.948583	0.999863	no	up
CRYCO00044193	isopentenyl-diphosphate Delta-isomerase	idi/IDI	1.14361	1.08	0.476667	0.203249	1	no	up
			0
Carotenoid biosynthesisi pathway			0
CRYCO00037279	phytoene synthase	PSY	0.0112063	6.37	5.96667	0.948583	0.999863	no	up
CRYCO00037279	phytoene synthase	PSY	0.0112063	6.37	5.96667	0.948583	0.999863	no	up
CRYCO00033166	phytoene synthase	PSY	-0.716624	1.86333	1.9	0.190387	0.999863	no	down
CRYCO00033165	phytoene synthase	PSY	-0.471077	2.11	2.77333	0.0964755	0.999863	no	down
CRYCO00053636	phytoene desaturase	PDS	0.271918	2.76333	2.14333	0.269218	0.999863	no	up
CRYCO00042436	phytoene desaturase	PDS	-0.223583	9.94333	10.5767	0.469077	0.999863	no	down
CRYCO00081836	Lycopene beta cyclase	LCYb	0.305668	1.38	1.03333	0.356354	0.999863	no	up
CRYCO00053636	Lycopene beta cyclase	LCYb	0.271918	2.76333	2.14333	0.269218	0.999863	no	up
